# Supplementary material for: Health behavior interventions among people with lower socio-economic position: a scoping review of behavior change techniques and effectiveness
Source: Health Psychol Behav Med. 2024 Jun 18;12(1):2365931. doi: 10.1080/21642850.2024.2365931 (PMC11188964; doi:10.1080/21642850.2024.2365931)
Supplement: Supplemental Material [file RHPB_A_2365931_SM4103.xlsx]

## Sheet: Data extraction
Article characteristics									Study characteristics							Intervention characteristics				Health behavior			Behavior Change Techniques			Effectivenes				Operationalization SEP						SEP differences	Other
ID	ID ASReview	Title	Author(s)	Journal	Year	Type	Language	Study number	Origin	Study method	Study design	Study population	Sample size	Inclusion criteria	Exclusion criteria	Type	Aim	Duration	Measurements	Domain	Main outcome variable	Secondary outcomes	Separately mentioned?	Type of BCTs used?	How many used?	low SEP groups?	High SEP groups?	What reported?	Ineffectiveness	Objective indicator(s)	Specified low SEP	Specified high SEP	Subjective indicator(s)	Specified low SEP	Specified high SEP	Explanation SEP differences behavior change	Comments
	ID number from ASReview	Title of publication	Names of all authors [Surname, Initials]	The journal where the paper is published	Year of publication	Type of publication [Choose: Original research, Protocol, Commentary, Review, Other: namely]	The language of the publication	If the article contains multiple studies, number of the study	Country where intervention was carried out or from which the sample was collected (e.g., in online experiments)	Type of method used [Choose: Quantitative, Qualitative or Mixed-methods]	Description of the design of the study [E.g., pre-post, RCT, field experiment, laboratory experiment]	Description of the participants (specified for all groups included)	Number of units in the sample that were used for the analysis in the study (for all groups included) [N = …, after exclusion, specified for all groups]	Inclusion criteria for the sample	Exclusion criteria for the sample	Description of the intervention (including all components) as described in the paper, as detailed as possible	Aim of the intervention as described in the paper	Duration of the total intervention	Number of outcome measurements and when they are performed (e.g., multiple measurements for pre-post or longitudinal studies) [Measurements specified (number, when)]	Four predefined categories [Choose: Healthy eating, Physical activity, Tobacco use or Alcohol consumption]	Description of the health behavior targeted	Description of other outcomes targeted besides main outcome variable	Was: Are the specific BCTs mentioned in the paper? [Yes/No] Changed into: Are the specific techniques mentioned in the paper? For the whole intervention (yes), for a part of the intervention (yes (some)) or not at all? And for the yes-category 'but not according to taxonomy': is it possible to code them according to the taxonomy? [Yes, according to taxonomy/Yes, but not according to taxonomy (not…	Description in the paper of the type of BCTs used in the intervention, using the taxonomy of BCTs [Specify: cluster and number according to taxonomy as described by authors]	Number of BCTs in the intervention as mentioned by the authors [Specify: number as mentioned by authors]	Is the effectiveness of the intervention described among low SEP groups? [Yes/No]	Is a comparison made with a high SEP group? [Yes/No/NA]	The information that is provided in the paper about the effectiveness among low (and eventually also high) SEP groups [Specify: Copy description from paper (and indicate for which group) or NA]	If applicable and described, the reasons that are provided to explain why the intervention was not effective (Efficacy, Accessibility, Adoption, Adherence) [Specify: Copy description from paper (and indicate for which group) or NA]	The objective indicator(s) used to describe SEP (E.g., income, occupation, education, NA)	How is low SEP specified? (E.g., (Grouping) score, level)	If included, how is high SEP specified? (E.g., (Grouping) score, level)	The subjective indicator(s) used to describe SEP (E.g., what scale(s) used, NA)	How is low SEP specified? (E.g., cut-off score)	If included, how is high SEP specified? (E.g., cut-off score)	If described, the reasons that are provided to explain why the intervention was differently effective for low and high SEP groups [Specify: Copy description from paper or NA]	Additional important information may be added here
7	235	A volitional help sheet to increase physical activity in people with low socioeconomic status: A randomised exploratory trial	['Armitage, Christopher J.', 'Arden, Madelynne A.']	Psychology & Health	2010	Original research	English	NA	England	Quantitative	Randomized controlled design	The study was conducted in a manual workplace in the North of England that was in the process of being closed down. Participants were recruited from the workers(N=98) who remained to facilitate the decommissioning (e.g. shop-floor manualworkers, cleaners, telephone operators, caterers) 33 women, 35 men, Mean age = 27.50. 59 (86.80%) participants reported finishing full time education before the a…	N = 68 (total), N = 36 equicalentlty active control group, N = 32 experimental group	workers (N=98) who remained to facilitate the decommissioning (e.g. shop-floor manualworkers, cleaners, telephone operators, caterers)	staff in managerial positions	Volitional help sheets were appended to each of the questionnaires (see Appendix).The volitional help sheets consisted of a table with two columns, each containing listsof 20 ‘‘situations’’ (temptations/critical situations) and 20 ‘‘solutions’’ (processes ofchange/appropriate responses). The critical situations were derived from Marcuset al. (1992b) and Hausenblas et al.’s (2001) temptation not t…	The present study designed and tested a volitional help sheet to increase physical activity in a group with low socioeconomic status (low-SES)	At one occasion (performing the task/volitional help sheet)	2 times: Baseline (pre intervention: January 2007), follow-up (one month later: February 2007)	Physical activity	Moderate physical activity (Metabolic Equivalent minutes per week: minutes per day x days per week by MET level)	Behavioral intention (3 items) and self-efficacy (3 items)	Yes, but not according to taxonomy (possible to code)	Implementation intention are described, but is not a BCT according to taxonomy (but part of a BCT within the taxonomy) 1.4. Action planning 4.2 Information about antecedents	2	Yes	No	significant increase in physical activity in the experimental condition, relative to the control condition, F(1, 66)=7.28,p<0.01, n2p=0.10, but no differences for social cognitive variables.Furthermore, the participants who were most responsive to the interventionengaged in more than three times the physical activity at baseline than thosewho received the intervention but did not subsequently cha…	NA main question Sub finding: One possible explanation for this pattern offindings is that relatively sedentary individuals’ responses to the volitional help sheetare likely to be hypothetical whereas relatively active people’s responses to thevolitional help sheet are rooted in genuine experience.	Occupation	Being a worker (e.g. shop-floor manualworkers, cleaners, telephone operators, caterers)	NA	NA	NA	NA	NA	The data were analysedon an intention to treat basis, meaning that those lost to follow-up were treatedas ‘‘no-changers’’. Low SES has not been measured, but is only indicated by being a worker.
11	351	Using a Toolbox of tailored educational lessons to improve fruit, vegetable, and physical activity behaviors among African American women in California	['Backman, D.', 'Scruggs, V.', 'Atiedu, A. A.', 'Bowie, S.', 'Bye, L.', 'Dennis, A.', 'Hall, M.', 'Ossa, A.', 'Wertlieb, S.', 'Foerster, S. B.']	J Nutr Educ Behav	2011	Original research	English	NA	America	Quantitative	Quasi-experimental with treatment and control groups (pre- and post)	Sample of mostly low-income African American women African American women ages 18-54, 75% of whom were low income. The sample was selected from 4 California urban and suburban sites. Each site had 2 treatment groups and2 control groups. The 4 cities were se-lected because they had an active Afri-can American community with anexisting partnership infrastructure,and they were a good geographiccross…	N = 327 (N = 156 treatment, N = 171 control)	Only women who attended at least 5 sessions were included in the analysis because it was unreasonable to expect the hypothesized changes to occur without receiving a sufficient dose of the intervention.		Fruit, Vegetable, and Physical Activity Toolbox for Community Educators (Toolbox), adapted for low-income African American Californians The class lessons were developed in a way to encourage the participants to articulate their con-cerns in their own words, seek re-sponses from their peers, andproblem solve issues for situations and environmental contexts that are familiar and common. For example…	Improving fruit and vegetable consumption and physical activity of low-income African American Californians	Six free 1-hour nutrition and physical activity education classes, 1 time per week over a 6-week period	2 times: Pre-survey (in week 1), post-survey (in week 6)	Healthy eating; Physical activity	Fruit and vegetable behavior change (fruit and vegetable intake); physical activity behavior change (physical activity behavior) both drawn from the California Behavioral Risk Factor Survey	A series of behavioral questions related to the Toolbox objectives was asked. On a 5-point scale ranging from‘‘much less’’ to ‘‘a lot more,’’par-ticipants were asked: Over the past 6 weeks, have you: purchased more or less fruit than the 6 weeks before, purchased more or less vegetables than the 6 weeks before, prepared meals or snacks with more fruit than the 6 weeks before, prepared meals or sn…	Yes (some), but not according to taxonomy	The class lessons were developed in a way to encourage the participants to articulate their con-cerns in their own words, seek re-sponses from their peers, andproblem solve issues for situations and environmental contexts that are familiar and common. For example, women were asked as a group to‘‘iden-tify ways to include fruits and vegeta-bles in your meals when you eat out.’’ The women were then…	NA	Yes	No	Compared to those in the control group, women in the treat-ment group were more likely to make behavioral changes to meet recommendations for fruit and vegetable consumption and physical activity. After 6 weeks of classes, a significantly higher proportion of women in thetreatment group compared to the con-trol group reported that they pur-chased and prepared more fruits andvegetables since the i…	NA	Income	low-income, Supplemental Nutrition Assistance Program Education (SNAP-Ed)-eligible African American women,ages 18-54 years, in Fresno, Los An-geles, Oakland, and Sacramento. 75% of whom were low-income. Annual household income (nr. of people in household above and below 18 also measured). Treatment group: 37% <$17,000, 27% $17,001-29,000, 16% $29,001-41,000, 19% >=$41,000; Control group: 34% <$17…	NA	NA	NA	NA	NA
14	393	An Urban Food Store Intervention Positively Affects Food-Related Psychosocial Variables and Food Behaviors	['Gittelsohn, J.', 'Song, H. J.', 'Suratkar, S.', 'Kumar, M. B.', 'Henry, E. G.', 'Sharma, S.', 'Mattingly, M.', 'Anliker, J. A.']	Health Education & Behavior	2010	Original research	English	NA	America	Quantitative	Quasiexperimental Pre-post (East Baltimore = intervention area, West Baltimore = comparison area)	Respondents sampled from the intervention and comparison areas (intervention trial in nine food stores, including two supermarkets and seven corner stores, in a low-income, predominantly African American area of Baltimore City, with a comparison group of eight stores in another low-income area of the city) and from community action centers that service East and West Baltimore. Community action ce…	84 respondents from East and West Baltimore East Baltimore (intervention): 9 stores (2 supermarkets and 7 corner stores, out of several hundred); West Baltimore (comparison): 8 similar stores (2 supermarkets, 6 corner stores)	Eligibility requirements included current resident of Baltimore and anticipated continuing residence in the city for the next 12 to 18 months, role as the main food preparer and shopper of the household, and not pregnant.		Baltimore Healthy Stores (BHS) included an environmental component to increase stocks of more nutritious foods and provided point-of-purchase promotions including signage for healthy choices and interactive nutrition education sessions. BHS was conducted in two supermarkets (both owned by a local supermarket chain) and seven Korean American (KA) independently owned corner stores and was run in fi…	Changing the local food environment by directly influencing the availability of healthier food options in stores and increasing awareness of and skills for selecting and preparing these foods through point-of-purchase promotions.	From February to November 2006: run in five themed phases, each lasting 2 months.	2 times: baseline data (June - December 2005), postintervention data (January - July 2007)	Healthy eating	Frequency of “food getting,” which includes not just purchasing foods but also procuring foods through church, food stamps, friends or family members, and all sources where the respondents obtained food. A healthy food getting score was generated by adding the consumption frequencies for a list of 26 healthy foods (e.g., low-fat milk, diet soda, fruits and vegetables, whole wheat bread, high-fibe…	healthy eating self-efficacy, healthy eating intentions, knowledge of nutrition and ability to comprehend a nutrition facts label	Yes (some), but not according to taxonomy	Baltimore Healthy Stores (BHS) included an environmental component to increase stocks of more nutritious foods and provided point-of-purchase promotions including signage for healthy choices and interactive nutrition education sessions Store owners were requested to stock minimum quantities of healthy food options, specific to each of the phases. .There were several intervention components, inclu…		Yes	No	Exposure to intervention materials was modest in the intervention area, and overall healthy food purchasing scores (-0.9, p .40), food knowledge, and self-efficacy did not show significant improvements associated with intervention status. However, based on adjusted multivariate regression results, the BHS program had a positive impact on healthfulness of food preparation methods (.21, p = .046) a…	Modest impacts (overall, not for behavioral outcomes specifically): Although the BHS program was implemented well in terms of process indicators, exposure to intervention materials by local consumers was low to moderate and prob-ably accounted for the modest impacts observed. In addition, process evaluation indi-cated that the intervention materials were implemented with moderate dose and fidelit…	Income (neighborhood/area) education, Sociodemopgraphic characteristics and Material Style of Life Scale (MSL) also measured	Low-income urban communities/areas East Baltimore, comprising 23 of Baltimore City’s 200 census tracts, is 96.0% African American, with 57.0% of the households headed by females. The median household income by neighborhood ranged from $11,000 to $13,000, and 22.0% to 36.0% of households with children have incomes below the poverty line (see http://www.bnia.org). West Baltimore, comprising 24 cens…	NA	NA	NA	NA	NA	Sample characteristics not described for intervention vs. comparison group respondents
17	580	Tobacco price increase and smoking behaviour changes in various subgroups: a nationwide longitudinal 7-year follow-up study among a middle-aged Japanese population	['Tabuchi, T.', 'Fujiwara, T.', 'Shinozaki, T.']	Tob Control	2017	Original research	English	NA	Japan	Quantitative	Longitudinal	Japanese nationally representative individuals aged 50–59 years	N = 30773 (weighted sum of discrete-time number = 215 411)	Middle-aged and Elderly Persons (50-59 years old)	Missing smoking information	2010 Tobacco price increase (via increases in tobacco excise tax) In Japan, a special tobacco tax was imposed on 1 December 1998 and the real price of tobacco increased on 1 July 2003, 1 July 2006, 1 October 2010 and 1 April 2014. The price of a pack (20 cigarettes) of the most popular brand in Japan, Mild Seven (the brand name was changed to ‘Mevius’ in 2013), increased from 250 to 270 yen (8% i…	Increases in tobacco excise tax that result in higher tobacco price to reduce population tobacco use and inherent smoking inequality.	From the date that the increase is implemented onwards	8 times: 8 Wave measurements: 1st 2 Nov 2005, 2nd to 8th Nov 2006-2012 (each year)	Tobacco use	Smoking status ('do you smoke now?': never-smoker, quitter, current smoker) For current smokers: number of cigarettes per day (1-10, 11-20, 21-30, 31 or more per day)	Covariates (among others): alcohol consumption (everyday drinker, 1–6 times/week drinker, 1–3 times/month drinker, seldom drinker ornever drinker). However, alcohol consumption has not been measured according to SES.	Yes, but not according to taxonomy (not possible to code)	NA Price increase, doesn't fit into a BCT	1	Yes	Yes	The tobacco price increase was associated with a significant reduction in relapse in the following subgroups: technical school or junior college education, the lowest household income, owning housing, unemployed categories. A significant association between price increase and cessation was observed among all subgroups except for the heavy smoker and recently unemployed subgroups.	NA	Income, Education, Housing tenure, Working condition	No specific descriptions are provided for low or high SES. A scale or several categories are used. Equivalent household income: scale (cut-offs for the household income quintiles were 110, 179, 248 and 353 thousand yen per month) Education: Junior high school, High school, Technical schoor or junior college, University (4 years) or more Housing tenure: Does not own housing, Owns housing Working c…	No specific descriptions are provided for low or high SES. A scale or several categories are used. Equivalent household income: scale (cut-offs for the household income quintiles were 110, 179, 248 and 353 thousand yen per month) Education: Junior high school, High school, Technical schoor or junior college, University (4 years) or more Housing tenure: Does not own housing, Owns housing Working c…	NA	NA	NA	NA (only provide information on outcomes, no reasons) Previous studies have reported that tobacco price increasespromote cessation and prevent relapse more among the poorthan among the affluent.1910However, this study did notsupport this association for cessation, that is, significantly posi-tive AORs for cessation were observed among all income sub-groups with no large difference in point estima…	Inverse probability weighting was used to account for non-response at follow-up Supplemental material: For equivalent household income, the cut-offs for the household income quintiles were 110, 179, 248 and 353 thousand yen per month at baseline discrete-time cohort
19	624	The theory of planned behavior and implementation intentions to describe and improve fruit and vegetable intake in women of low socioeconomic status	['DeBiasse, Michele A.']	ProQuest Dissertations Publishing	2016	Dissertation	English	Study 2	America	Mixed-methods	Quantitative: a pilot randomized controlled trial Qualitative: semi-structured interview data obtained from participants in the experimental group post-study	Overall: Female participants (mothers) enrolled in a cluster randomized controlled trial (evaluation cohort of a parent study “Reducing obesity in mother-daughter pairs in public housing”) conducted among Boston Public Housing developments: “Healthy Families”. Details of this study design have been published elsewhere (Quintiliani et al., 2014)(Appendix A) Uit appendix A: Public housing in Boston…	Quantitative: N = 18 (total), N = 10 control, N = 8 intervention Qualitative: N = 9	To be eligible, participants must be female, age 18–72, live in public housing and plan to do so for two years, have responsibility for a girl age 8–15 (also living in public housing), be English speaking, and be able to make changes to their diet and physical activity habits if desired.		Immediately following randomization, and using a structured guide, members of the control group were asked to form a general plan to increase their intake of fruit and vegetables by one serving each day over the next 30 days. Using the same structured guide, members of the experimental group were asked to set an individualized implementation intention to increase their fruit or vegetable intake b…	to increase intake of fruit and vegetables by one serving each day over the next 30 days	One month	MM 2 times: Baseline data (May 2014 - November 2014) and post-intervention data (Four weeks, 30 days aftet the implementation intention or control intervention) 1 time: Interview data was collected within 3 months of their completion of the follow-up survey	Healthy eating	Fruit and vegetable intake over the past 30 days (measured with the Behavioral Risk Factor Surveillance Survey Fruit 95 and Vegetable Module (BRFSS FVM) (CDC, 2011), a 6 item self-reported questionnaire measuring frequency of fruit and vegetables usually eaten during the past 30 days). The module includes an item designed to assess intake of all fruit and vegetables, including specific questions …	Attitude, perceived behavioral control and goal intention strength	Yes, but not according to taxonomy (possible to code)	Implementation intention are described, but is not a BCT according to taxonomy (but part of a BCT within the taxonomy) 1.4. Action planning	1	Yes	No	Quantitative: Limited hypothesis testing using pairedand independentt-testsshowed on average no change in FV intake for the experimental or control groups from baseline to follow up (experimental: +0.17 servings per day, 95% CI: -0.85, 1.20; t=0.40, df=7, p=0.70; control: +0.50 servings per day, 95% CI: -0.56, 1.58; t=1.07, df=9, p=0.31) or between control and intervention groups showed no signif…	Quantitative: Unfortunately, we were limited in our recruitment of subjects such thatwe were unable to meet enrollmenttargets for the randomized controlled trial. Although we were able to calculate effect size, we were not able to conduct meaningful hypothesis testing regarding the efficacy of the implementation intention intervention. The results of our feasibility analyses demonstrate that subj…	Income educational level	Female residents of public housing with a low-income, multi-ethnic background Public housing in Boston is administered by the Boston Housing Authority, a public agency that provides subsidized housing to low- and moderate-income individuals and families, disabled individuals, and elderly individuals. There are 64 public housing developments, 37 are designated as elderly/disabled developments and …	NA	NA	NA	NA	NA	Chapter five, participants described in chapter 4 and appendix A
22	679	Taxed and untaxed beverage intake by South African young adults after a national sugar-sweetened beverage tax: A before-and-after study	['Essman, M.', 'Taillie, L. S.', 'Frank, T.', 'Ng, S. W.', 'Popkin, B. M.', 'Swart, E. C.']	PLoS Med	2021	Original research	English		South Africa	Quantitative	Pre-post: single-day 24-hour dietary recalls from repeat cross-sectional surveys (pre, post) using door-to-door sampling	Adults aged 18-39 years in Langa, South Africa (a low-income population within a middle-income country from the Global South) Adults living in the lower income Langa township near Cape Town, South Africa SES: Pre-tax: LSM 3 1.2%, LSM 4 13.1%, LSM 5 34.4%, LSM 6 34.9%. Post-tax: LSM 3 1.6%, LSM 4 19.1%, LSM 5 49.7%, LSM 6 27.2% From pre-tax to post-tax, the percent of respondents in LSM 4 and LSM …	Pre-tax: N = 2459, Post-tax: N = 2489	Adults aged 18–39 years living in the lower income Langa township near Cape Town, South Africa The only eligibility criterion was being 18–39 years of age		A sugar-content-based tax called the Health Promotion Levy in April 2018, one of the first sugar-sweetened beverage (SSB) taxes to be based on each gram of sugar (beyond 4 g/100 ml). The South African tax, called the Health Promotion Levy (HPL), is one of the first SSB taxes to be based on sugar content, applying a fixed 2.1-cent tax rate for every gram of sugar (both intrinsic and added) above a…	To prevent and reduce the prevalence rate of people with obesity and diabetes	From April 2018 (so 10 to 11 months until post-survey)	2 times: Before and 1 year after the HPL Pre-tax: February - March 2018 (2 months before tax implementation), Post-tax: February - March 2019 (12 months later)	Healthy eating	Dietary intake (diet recalls about what foods and drinks were eaten, how foods and beverages were prepared, whether anything was addeed, quantity consumed): changes in sugar, calorie and volume intake from taxed and untaxed beverages We used detailed brand-product-specific nutrition facts panel data collected at baseline and a year after tax implementation to allow us to examine both behavioral c…		Yes, but not according to taxonomy (not possible to code)	NA Tax (doesn't fit into a BCT)	1	Yes	Yes (middle SES)	Total sample SSB taxes were associated with reduced sugary drink intake in a low-income population within a middle-income country. The intake of sugar, calories, and volume of taxed beverages decreased by 9.0 g (31%), 39 kcal (33%), and 117 ml (37%) per capita per day, respectively. Among taxed beverages, sugar intake decreased significantly (p < 0.0001) from 28.8 g/capita/day (95% CI 27.3–30.4) …	NA	Income (neighbourhood: living in the lower income Langa township near Cape Town, South Africa; our study population was a low-income community) Besides, SES was measured. Socioeconomic status using the Living Standards Measure (LSM) of the South African Audience Research Foundation (previously the South African Advertising Research Foundation) [30]. LSM is a standardized composite measure commonl…	Income: Low-income community/area (Langa) SES: With a total range from 1 to 10, the range of LSM in our study, from 3 to 6, includes low to middle socioeconomic status in South Africa. LSM 3 and LSM 4 (low SES) were combined to increase power for comparisons with the lowest group.	Middle SES: LSM 5 and LSM 6 (Low SES: LSM 3 and LSM 4)	NA	NA	NA	Explanation why intervention was evenly effective among low and middle SES groups: Likely because the sample as a whole is relatively low income. For comparison, a recent pre–post study using purchase data from a nationally representative South Africa sample found greater reductions in sugar consumption (−32.7%) in LSM 4–6—nearly the identical range to our sample—compared to the higher socioecono…
23	686	Targeting physical activity in a low socioeconomic status population: observations from the Norwegian 'Romsas in Motion' study	['Jenum, A. K.', 'Lorentzen, C. A.', 'Ommundsen, Y.']	Br J Sports Med	2009	Original research	English		Norway	Quantitative	Pseudo-experimental cohort study	Subjects 30-67 years old from two similar multi-ethnic districts with low socio-economic status (low educational level according to introduction, low-income according to methods) in Oslo, Norway Uit paper 26: The invited population included all individuals between 31 and 67 years in the intervention district (n = 2955 in Romsås) and a representative population sample of similar size, age and gend…	Baseline: N = 2950 Follow-up: N = 1776			Low cost three year community-based intervention on physical activity promotion “Romsås in Motion” A set of theoretically informed strategies targeting individuals, groups and the environment were implemented, tailored towards groups with different psychosocial readiness for change. The comprehensive intervention program (figure 1), mainly tailored towards physically inactive groups with low psyc…	To promote phyiscal activity: to optimize synergistic and reinforcing physical activity behaviour change effects in the community.	3 years	2 times: 2 outome measurements. Baseline: 2000, Follow-up: 2013 Uit paper 27: between March and May 2000, with follow-up surveys 3 years later	Physical activity; Smoking	Net changes (difference between changes in the intervention and control districts) in physical activity levels. Self-reported physical activity (Q1 and Q2), physical examination. Daily smoking: only mentioned in introduction/aims, not in methods (possibly measured with health status and health behavior questionnaire Q1) Q1 assessed the duration of “heavy physical activity making you sweat and fee…	Net changes in body mass, blood pressure, serum lipids and glucose and psychosocial mediators of physical activity (Q2) Evaluation of intervention	Yes (some), but not according to taxonomy	high risk individuals at baseline were offered individual counselling regarding physical activity, dietary and smoking habits, and specially designed physical activity groups during the intervention period 3.1 social support (unspecified) 8.1 behavioral practice 12.1 Restructuring the physical environment	NA	Yes	No	The increase in physical activity measured by two questionnaires was 9.5% (p=0.008) and 8.1% (p=0.02), respectively. The net reduction in favour of the intervention district in the proportion reporting no strenuous activity was 8.1% (95% CI: 2.4% to13.8%, p=0.005), and the net reduction in the proportion of inactive people (pre-contemplators and contemplators) was 6.9% (1.2% to12.6%, p=0.019) (fi…	NA	Educational level Income	Multiethnic district characterized by a low educational level and low income and high total and CVD mortality rates. Uit paper 26: Low education was classified as having 9 years or less of formal education, low income as net income ≤ NOK 150000 (EURO 18750). Subjects born in Western Europe, North America, Australia and New Zealand were categorized as Western. Baseline participants (N = 2950): 27.…	NA	NA	NA	NA	NA	Preprint. The design and methods of the study are detailed elsewhere.26-27. The intervention, also detailed elsewhere,27-31
32	902	A Stage-Targeted Physical Activity Intervention Among a Predominantly African-American Low-Income Primary Care Population	['Whitehead, Dori', 'Bodenlos, Jamie S.', 'Cowles, Margaret L.', 'Jones, Glenn N.', 'Brantley, Phillip J.']	American Journal of Health Promotion	2007	Original research	English		America	Quantitative	Randomized experimental design	Predominantly low-income African-American adults attending primary care clinics and presenting with high rates of chronic illnesses. 69% of participants were African-American (30% White) and 64% had a monthly household income of <$1000 (31% 1000 - 2000, 5% >2000). The average age of theparticipants was 50 years. The typical level of education was a high school diploma (51.2%).	N = 207 (Baseline, unknown for both groups) 1 month: N = 143 (control = 68, intervention = 75) 6 months: N = 94 (control = 47, intervention = 47)	NA	NA	A stage-targeted physical activity intervention: Intervention participants were mailed stage-targeted physical activity information,whereas control participants received low-sodium diet brochures. The intervention for the current studyincluded mailed, stage-targeted, full-col-or exercise promotion materials (specificto precontemplation, contemplation,preparation, and action/maintenance;see Table …	Interventions be targeted to the individual’s current stage of change to promote physical activity	NA, 4 letters (duration unknown)	3 times: Baseline, 1 month-post intervention, 6 months-post intervention	Physical activity	Self-reported physical activity and exercise stage of change Physical activity: 7-Day PAR is an eight-item self-report measure of physical activity overthe past week: number of hours sleeping and number of hours spent in engaging in moderate, hard and very hard activity. WLTEQ is a two-item measure ofweekly leisure-time exercise.10Respon-dents report the number of times theyengaged in more than 1…	NA	Yes, but not according to taxonomy (not possible to code)	Labels not mentioned, but techniques (i.e., "theoretical basis") mentioned in the paper (according to Transtheoretical Model) that are (party) in line with BCT taxonomy: counter-conditioning (2x), Reinforcement management (2x), stimulus control (1x) within different letters Counter-conditioning fits within 14.7 Reward incompatible behavior, but is not mentioned by authors themselves	NA	Yes	No	Overall: Intervention participants reported more physical activity than control participants at 1 month (F(1, 204)54.03, p,.05). This is a modest impact. Unlike control participants, intervention participants reported significant stage progression at 1 month, according to a McNemarx2test. Gains attenuated by 6 months. Specifically: There was a signifi-cant group3time interaction,F(4, 202)57.86,p,…	NA	Income	Predominantly low-income: 64% had a monthly household income of <$1000 (31% of 1000 - 2000, 5% of >2000).	NA	NA	NA	NA	NA
33	944	Socioeconomic Status and Psychosocial Mechanisms of Lifestyle Change in a Type 2 Diabetes Prevention Trial	['Hankonen, N.', 'Absetz, P.', 'Haukkala, A.', 'Uutela, A.']	Annals of Behavioral Medicine	2009	Original research	English		Finland	Quantitative	Pre-post, with moderator	Middle-aged participants (men, N = 103; women, N = 282, age 50–65 years) At T1, 380 participants with education informationresponded, 168 with primary, and 212 with secondary/higher (college or university degree) education. Interventionexposure and study drop-out at 3-months was similar (5.4%, 4.7%) in both groups, but drop-out at 12-months wasSES-dependent (19.6% in low-SES, 11.3% in high-SES, p…	Total: N = 385	NA	NA	GOAL Lifestyle Implementation Trial Five of the sessions took place between the baseline assessment (T1) and the 3-month follow-up (T2), with one booster session at 8 months. The sessions targeted participants’ self-efficacy beliefs and planning skills for adoption and maintenance of healthy diet and physical activity, using behavior change techniques such as goal-setting, self-monitoring, and pl…	to prevent type 2 diabetes, to improve participants' diet: The GOAL Trial aimed to improve participants’ diet focusing on the following established nutritional objectives [21]: (1) less than 30% of total energy intake from fat, (2) less than 10% of total energy intake from saturated fat, and (3) at least 15 g of fiber/1,000 kcal.	6 2-hour sessions	3 times: Regarding health behaviors: Pre-intervention (T1), 12-months post-intervention (T3) Self-efficacy and planning: Pre-intervention (T1), 3-months post-intervention (T2) but 3 in total	Healthy eating; Physical activity	Health behavior: * nutrient intake wasmeasured with a 3-day food record at T1 and T3 andanalyzed by a licensed dietician using Nutrica software. * Exercise was measured as average minutes per day, monitored over a 1-week period, with every 10 min of activity recorded in a diary at T1 and T3. The measure entails moderate/vigorous type of physical activity. To calculate body mass index (BMI) as an …		Yes (some), but not according to taxonomy	Examples of BCTs are mentioned by the authors: "he sessions targeted participants’self-efficacybeliefs and planning skills for adoption and maintenance ofhealthy diet and physical activity, using behavior changetechniques such as goal-setting, self-monitoring, andplanning [17]." Not mentioned by authors (taxonomy is not mentioned at all), but according to taxonomy: 1.1 goal-setting (behavior) or …	3 examples are mentioned	Yes	Yes	Behavior change (T1 - T3), only provided for exercise (Exercise T1 --> Exercise change T1-T3) and tested in total model, including psychosocial factors: * Low-SES: -.38 (p < .001) in model 1a, -.33 (p < .001) in model 1b * High-SES: -.48 (p < .001) in model 1a, -.44 (p < .001) in model 1b Significance of difference between low/high SES not assessed. Psychosocial determinants at T1 and their T1–T2…	Change in exercise was predicted by self-efficacy. Incontrast, the most important predictor for diet was copingplanning. The reasons for this difference might lie in thetype or essence of the behaviors: Healthy eating (especiallyavoiding fatty foods) requires preparation of coping plansto tackle food temptations in order to avoid relapse,whereas exercise requires a more proactive approach intakin…	Education (highest level attained)	Low SES = primary education "Socio-economic status was measured as the highest level of education attained and divided into two categories: primary education (LSES) and secondary/higher education i.e., college or university degree (HSES)." At T1, 380 participants with education informationresponded, 168 with primary, and 212 with secondary/higher (college or university degree) education. Interven…	High SES = secondary/higher education (college or university degree) "Socio-economic status was measured as the highest level of education attained and divided into two categories: primary education (LSES) and secondary/higher education i.e., college or university degree (HSES)."	NA	NA	NA	Regarding psychosocial determinant: "Exercise barriers self-efficacy was enhanced slightly less (p=0.08) among the low-SES." --> Their belief in their own ability tomaintain the behavior change was thus more difficult toenhance. This is a cause for concern, since in terms of diseaseprevention maintenance of lifestyle change is a crucialobjective. The lower exercise self-efficacy of those with low…	Findings and explanations are mainly regarding the predictive association of self-efficacy and planning on exercise and diet (changes from T1 to T3), and whether that differs between low and high SES (less, if at all, about behavior change differences between low and high SES). Therefore conclusions about effectiveness are also only/mainly about SES-differences in the association between psychoso…
34	1030	Social norm nudges in shopping trolleys to promote vegetable purchases: A quasi-experimental study in a supermarket in a deprived urban area in the Netherlands	['Huitink, M.', 'Poelman, M. P.', 'van den Eynde, E.', 'Seidell, J. C.', 'Dijkstra, S. C.']	Appetite	2020	Original research	English		The Netherlands	Quantitative	Quasi-experimental study (intervention vs. control)	A deprived urban area: The collaborating supermarket chain selected one supermarket in a deprived area in Amsterdam, the Netherlands. This area was selected based on the Valuation of Immovable Property Act (VIPA), which is estimated annually (WOZ). This Act establishes how municipalities are to assess the value of homes and businesses within specific neigh-bourhoods, which is strongly associated …	1 supermarket (N = 2 intervention days, N = 2 control days) N = 244 customers in total (N = 123 on intervention days, N = 121 on control days)	NA	Six customers who did notwant the researcher to take a picture of their cash receipt were notincluded in the study. Customers who purchased groceries for morethan twelve people for only one day were also not included in the studybecause we assumed that the numbers were different from their usualweekly purchases (e.g. people who were having a party, N = 7).	A combination of two nudging strategies in shopping trolleys–a social norm message about vegetable purchases and a designated place to put vegetables (a green nudge inlay indicating a place for vegetables). Wewished to determine whether a green inlay in shopping trolleys thatcovered half of the bottom of a trolley, indicating a space where cus-tomers could place their vegetables, combined with so…	Overall: to create a healthier food environment for children andtheir parents in deprived neighbourhoods in Amsterdam Specific intervention: To increase vegetable purchases	2 days	2 times: (2 intervention days, 2 control days) Data collection took place on Friday between 6 p.m. and 10 p.m. and Saturday between 10 a.m. and 2 p.m. during a two-week time period in the second and third weeks of May 2017. In the first week, the intervention day was Friday and the control day Saturday. In the second week, the intervention day was Saturday and the control dayFriday.	Healthy eating	Vegetable purchases (measured by the number of grams and in items). Vegetables purchased included single vegetables and multi-packed fresh, sliced and diced, or frozen vegetable items, as well as prepacked meals that contained vegetables. Grams of vegetables was determined by calculating the total number of vegetables purchased. Vegetable items were determined by measuring each vegetable product …	NA	Yes, but not according to taxonomy (possible to code)	6.2 Social comparison 12.1 Restructuring the physical environment	2	Yes	No	Customers on the intervention days were in a higher tertile for grams of vegetables purchased compared to the customers on the control days (OR: 1.66, 95% CI: 1.03–2.69, p = 0.03), especially those who bought groceries for less than three days (OR: 3.24, 95% CI: 1.43–7.35, p = 0.003). However, the use of a grocery list did not lead to differences in vegetables purchased. Sensitivity analyses also…	Insignificant effect for customers on the intervention days who purchased groceries for three days or more: This might be explained bythe assumption that customers who purchased groceries for less thanthree days make more unplanned and less deliberate purchases, com-pared to those shopping for a longer period of time (e.g. habitualpurchases, weekly groceries). As a result, the food purchases of t…	Neighbourhood SES (deprived neighbourhoods)	Compared with other districts in theNetherlands, these neighbourhoods are characterized by inhabitants with a lower SEP and have higher rates of overweight and obesity. The collaborating supermarket chain selected one supermarket in a deprived area in Amsterdam, the Netherlands. This area was selected based on the Valuation of Immovable Property Act (VIPA), which is estimated annually (WOZ). This…	NA	NA	NA	NA	NA	"Another limitation was that only 12.7% of thecustomers had a low education level. Therefore, we cannot generalizethe results to supermarket customers from low-SEP groups, althoughdisparities in study participation have been observed in previous su-permarket studies"
36	1102	Smoking-related behaviour changes among Korean men after the 2015 tobacco price increase: assessing the implications for the tobacco endgame using a reconstructed retrospective cohort study	['Kim, S.', 'Cho, S. I.']	BMJ Open	2022	Original research	English		Korea	Quantitative	Retrospectively reconstructed cohort study (grouped according to whether their smoking behaviour was affected by the tobacco price increase in January 2015, and how their smoking-related behaviours changed after the price increase).	Male smokers (current or past whose smoking cessation period was less than 1 year) aged 19 years and older in each region who participated in the 2015 Korea Community Health Survey. These participants represented the cohort of current smokers in 2014, reconstructed retro-spectively from the 2015 survey. Concerning monthly household income, 6,117 people (8.61%) were in the lowest income group (<$8…	N = 41605 Current smokers (n=37,256), past smokers whose smoking cessation period was less than 1 year (n=4,346)	NA	NA	Korea’s 2015 tobacco tax policy (price increase), implemented in January 2015. With the new tax policy, the price of tobacco rose sharply in 2015 (from 2,000 Korean Won [$1.68 USD] to 4,500 Korean Won [$3.80 USD] per pack).	To change tobacco use	From January 2015 (so 9-10 months until measurement)	1 time: Measurement: September - October 2015	Tobacco use	Experience of the tobacco price increase and changes in smoking-related behavior. All respondents who smoked in 2014 were asked about their experience of the tobacco price increase using the following question: ‘Has your smoking been affected by the tobacco price increase in January 2015?’ The response options were ‘yes’ and ‘no’. For those who answered yes, the next question asked, ‘How has your…		Yes, but not according to taxonomy (not possible to code)	NA Tax (doesn't fit into a BCT)	1	Yes	Yes	Among 41,605 men who were smokers in 2014,15,499 (35.85%, weighted) reported being affected by the price increase. Of all smokers, 1,772 (3.96%, weighted) reported quitting smoking because of the tobacco price increase. Others reduced their smoking amount (n=9,714, 22.48%, weighted) or made other changes such as switching brands (n=4,013, 9.41%, weighted). An additional 2,401 smokers (5.72%, weig…	NA	Household income (Monthly) Education level was also measured	Relatively (lowest) Monthly household income was classified into five categories: 1)less than 1million Korean Won (<$845 USD by 2015 exchange rate), 2) from 1 to 1.99million Korean Won ($845 USD – $1,680 USD), 3) from 2 to 2.99million Korean Won ($1,680 USD – $2,535 USD), 4) from 3 to 3.99million Korean Won ($2,535 USD – $3,380 USD) and 5) 4 million Korean Won or more (≥$3,380 USD). Education lev…	Relatively (highest) Monthly household income was classified into five categories: 1)less than 1million Korean Won (<$845 USD by 2015 exchange rate), 2) from 1 to 1.99million Korean Won ($845 USD – $1,680 USD), 3) from 2 to 2.99million Korean Won ($1,680 USD – $2,535 USD), 4) from 3 to 3.99million Korean Won ($2,535 USD – $3,380 USD) and 5) 4 million Korean Won or more (≥$3,380 USD). Education le…	NA	NA	NA	From introduction: because smokers with lower income are typi-cally more sensitive to increased cigarette prices.	Same intervention (Korean price increase of cigarettes) as paper 81
38	1131	Smoking Cessation in Lower Socioeconomic Groups: Adaptation and Pilot Test of a Rolling Group Intervention	['Landais, Lorraine L.', 'van Wijk, Els C.', 'Harting, J.']	BioMed Research International	2021	Original research	English		The Netherlands	Mixed-methods	Pilot test: one-group pretest-posttest quantitative, interviews after 12 meetings qualitative	Lower socioeconomic status (SES) smokers who were motivated to quit from a community center in a deprived neighborhood in Amsterdam. Their mean age was 52.6 years and 59% were female. The participants represented eight different ethnic backgrounds: Dutch (n=5), Turkish (n=5), Moroccan (n=3), Surinamese (n=3), Indonesian(n=2), Ghanaian (n=1), German (n=1), and English (n=1). None of the participan…	Quantiative: N = 21 for intake forms (participants) N = 22 for recording forms (trainers for all participants) Qualitative: N = 13 (half of which smoked) for interviews (participants), also with trainers and their observations			Adapted Rolling Group Intervention The core of the adapted rolling group interventionwas the evidence-based combination of behavioral support and pharmacotherapy. The intervention offered both group and individual support. It was open to smokers, smokers who had quit, and quitters who had relapsed. The professional-led group meetings had a fixed structure. Themes addressed included quitting-relat…	smoking cessation	Two series of 11 group meetings,which were led by two experienced smoking cessa-tion trainers.	MM Quantiative: 2 times: Pre- (intake) and post (recording) Qualitative: 1 time: interviews after 12 meetings (in one group interview and five telephonic interviews (verbal informed consent), observations trainers (The first 15 of the 22 meetings were observed in full by one of the researchers, The last 7 meetings were observed if additional adaptations had been made. Interviews)	Tobacco use	Quitting smoking, number of cigarettes smoked	Process evaluation: intervention’s feasibility (Isthe intervention being implemented as intended?), suitabil-ity (Does the intervention contribute to the changes andbenefits expected?), and acceptability (Is the interventionbeing appreciated by the implementers and the targetgroup?)	Yes, but not according to taxonomy (not possible to code)	Not mentioned by authors (taxonomy is not mentioned at all), but some are similar to BCT taxonomy. Mentioned method(s) in supplementary files: Personalize risk (1x), Consciousness raising (4x), Belief selection (4x), Persuasive communication (3x), Provide information (7x), Provide instruction (2x), Implementation intention (1x), Goal setting (4x), Self-monitoring of behavior (2x), Active learning…	34 methods are mentioned, of which some are applied multiple times. Not all methods are techniques according to the BCT taxonomy	Yes	No	Half of the participants successfully quit smoking, although most ofthem relapsed into smoking at least once. All suc-cessful quitters used pharmaceutical support. Fourof them left the rolling group with a certificate, whileseven preferred to participate to the end of the pilottest. For these stayers, the trainers organized—attheir own initiative—monthly follow-up meetings. Of the eleven particip…	NA The first limitation is that our pilot study had limited internal and external validity. Our quasi-experimental design did not allow us to assess the intervention’s effectiveness	neighborhood SES occupation and income also measured	A community center in a deprived neighborhood in Amsterdam None of the participants had a paid job. Most were on social security (n=12), unemployed (n=3), or disabled (n=2). Most (n=18)experienced difficulties to get by from their income.	NA	NA	NA	NA	NA	It is a pilot test, and the intervention is adjusted afterwards. So this papers does not describe the final intervention, but more intervention development at some parts (however, pilot test for this intervention): "The findings of the pilot study were used to further revise the intervention. A description of the final rolling group smoking cessation intervention for lower SES smokers was approve…
40	1175	Skim Milk Tastes Like Water: Assessing the Impact of a Nutrition Program for Women in the San Joaquin Valley	['Einterz, Frances, M.']	ProQuest Dissertations Publishing	2017	Thesis	English		America	Mixed-methods	Quantitative: Pre-class and post-class survey Qualitative: A post-class focus group, and two, eight-month follow-up focus groups	women in one disadvantaged, unincorporated community in Tulare County (Pixley, California), ages between 28 and 40 Most participants were monolingual Spanish speakers. All the women had children in school and had a mix of work experiences either as domestic workers or working in the fields as farmworkers. I work with Pixley because it is representative of many DUCs in Tulare County: a small commu…	Quantiative: N = 6 Qualitative: N = 5 first focus group	NA	NA	Nutrition class "Cooking for Health Matters" Cooking for Health Matters was designed by the California Nutrition Obesity and Prevention Branch (NEOPB), a branch of the state’s Department of Public Health whose main materials focus on obesity prevention. The curriculum had never been utilized by a food bank before FoodLink. Therefore, FoodLink piloted the curriculum as a five-week course on health…	To facilitate voluntary adoption of food choices and other food- and nutrition-related behaviors conducive to health and well-being	3 weeks (with 5 classes each during 1.5h) in April and May 2016, 2 classes twice a week during 2 weeks	MM Quantitative: 2 times: Baseline (pre-class survey during first session), Final (post-class survey af the end of the full nutrition class) Qualitative: 1 time: One focus group took place one week after the completion of the nutrition class (May 2016) and two focus groups took place eight months later (January 2017).	Healthy eating	Quantiative: 1)Learning goals for attending the class 2)Knowledge of food safety 3)Healthy eating and cooking habits taught by the curriculum 4)Access to grocery stores Qualitative: 1)The nutrition course’s ability to meet the goals of community participants 2)Any changes in eating habits, cooking habits, or physical activity attributable to the nutrition course. 3)Barriers within the community t…	NA	Yes (some), but not according to taxonomy	The full curriculum utilized, Cooking for Health Matters, was provided to FoodLink in only the English version and is designed as six modules that teach three areas of knowledge: 1)Food Safety 2)Healthy Eating Behavior 3)Healthy Cooking As the class was taught, each weekly lesson lasted approximately an hour and a half in each community. The weekly class session always began with the instructor r…	NA	Yes	No	The evaluation found notable health behavior changes such as increased consumption of fruits and vegetables: The follow-up focus group revealed that long-term behavior implementation included reading nutrition labels and increased vegetable and fruit intake. They also increased their sustained intake of vegetables and fruits in volume as well as in variety. he women also mentioned the importance …	However, access to affordable and proximate grocery stores continues to impede lasting positive health outcomes for the women and their families. In addition to the frustration of only being able to grocery shop once every two weeks, the women also pointed out that incorporating lessons from the nutrition classes were difficult for another reason: some of the food introduced is not necessarily cu…	Neighborhood SES (low-income)	disadvantaged, unincorporated community Tulare County, in particular, has one of the highest concentration of DUC’s in the San Joaquin Valley, shown in Figure 1 (Flegal et al., 2013). Additionally, 38% of Tulare County’s adult residents identify as food insecure, an issue highly associated with chronic diseases such as hypertension and diabetes (Seligman et al., 2010). The interrelated problems o…	NA	NA	NA	NA	NA	"Pixley is a tight-knit community where collecting information as a white, wealthy, well-educated woman in a largely low-income, Hispanic community impacted my ability to effectively gather data."
42	1203	ShopSmart 4 Health: results of a randomized controlled trial of a behavioral intervention promoting fruit and vegetable consumption among socioeconomically disadvantaged women	['Ball, K.', 'McNaughton, S. A.', 'Le, H. N.', 'Abbott, G.', 'Stephens, L. D.', 'Crawford, D. A.']	Am J Clin Nutr	2016	Original research	English		Australia	Quantitative	Randomized controlled trial: parallel 2-arm trial with a 1:1 participantallocation ratio	Socioeconomically disadvantaged and low-income women who were primary household shoppers in Melbourne, Australia To target low-SEP participants, the Socioeconomic Index for Areas indicator of relative advantage/disadvantage (24) was used to identify disadvantaged neigh-borhoods, from which 2 neighborhoods (catchment areas A andB) serviced by a Coles store and (for practicality) within 25 kmof the…	Total: N = 211 Intervention: N = 103 Control: N = 108	Women aged 18–60 y who shopped ≥1 time every 2 wk in any Coles store in either catchment area, as identified via the Coles store loyalty card program (FlyBuys), comprised the sampling pool from which a random sample of 4000 was drawn for a recruitment mailing. To be eligible to participate, women were required to either hold or be willing to obtain a FlyBuys card (provided to shoppers at no cost)…	NA	ShopSmart 4 Health An intervention mapping approach (26) informed the intervention development, which was guided by social cognitive theory (27) to ensure a strong theoretical, empirical, and practical foundation. Women in the intervention arm received a set of 8 educational and skill-building newsletter and behavior change resource packages (sent every 2 wk for the first 2 mo and monthly for the…	Promoting fruit and vegetable purchasing and consumption	6 months between June 2011 and September 2012	3 times Baseline: preintervention (T1), post-intervention (T2), 6 months follow-up post-intervention (T3)	Healthy eating	Fruit and vegetable purchases (supermarket transaction sales data) and self-reported fruit and vegetable consumption. Purchases: purchasing of total, fresh, frozen, dried, and canned vegetables, fruits. Electronic purchasing data for each participant were identified by participants’ unique FlyBuys card number and collected for a 3-mo period before the intervention (retrospectively after consent) …	Process evaluation data fromintervention participants were also collected in the T2 survey: As part of a process evaluation, survey measures also assessedparticipants’ self-reported engagement with the materials, in-cluding the number of newsletters read and whether or notrecipes were used. Costs: Costs were measured in 2012 Australian dollars, from the societal perspective, by using research tea…	Yes, according to taxonomy	Cluster and number not mentioned, mentioned in paper (table): BCTs: A) Inform about health and social (cost) consequences; Goal-setting (behaviors); noting goal discrepancies; Self-monitoring behavior; Self-incentives and self-rewards for goals; Problem-solving; Action planning; Instructions on how to perform behaviors B) Inform about social (cost) consequences; Problem-solving; Action planning; …	20 different BCTs, and some are applied multiple times during intervention (in total 82 times a BCT is applied) BCTs: Inform about health (cost) consequences; Inform about social (cost) consequences; Goal-setting (behaviors); Noting goal discrepancies; Self-monitoring behavior; Problem-solving; Action planning; Instructions on how to perform behaviors; Reviewing goals; Self-incentives, self-rewar…	Yes	No	This behavioral intervention increased vegetable consumption among socioeconomically disadvantaged women. However, effects on fruit consumption and on both fruit and vegetable purchasing at intervention stores was not observed. An analysis of supermarket transaction data showed no significant intervention effects on vegetable or fruit purchasing at T2 or T3. Participants in the behavior change in…	No effects vegetable purchasing: This discrepancy in findings for vegetable purchasing and consumption could be explained in several ways. First, purchasing outcomes were assessed by using Coles store loyalty cards and hence only captured produce bought in Coles stores when participants used their cards at the point of purchase. Our sensitivity analyses showed no evidence of differential interven…	Neighborhood SES Education level (highest attained) and income (own and household, incl. household size) also measured.	To target low-SEP participants, the Socioeconomic Index for Areas indicator of relative advantage/disadvantage (24) was used to identify disadvantaged neigh-borhoods, from which 2 neighborhoods (catchment areas A andB) serviced by a Coles store and (for practicality) within 25 km of the main research site (Deakin University) were randomlyselected. Income criteria were designed to identify the tar…	NA	NA	NA	NA	NA
44	1245	Self-regulation of saturated fat intake in blue-collar employees: A randomized intervention study	['Anjali, Rameshbabu']	ProQuest Dissertations Publishing	2013	Dissertation	English		America	Quantitative	2 x 3 between-subjects repeated-measures randomized experimental design, comparing two conditions, namely, Self-regulatory skill + Education (Intervention) and Education Only (Control),	Blue-collar employees at UWM (a low socio-economic status work group, a low-wage work group), in the age group of 27-69 years(M=50.86, SD=9.79). The majority was African American (52%), and Caucasian (35%);9%wasHispanic, and 2% wasAmerican Indian. Thirty percentof participants had no dependents and 26% had two dependents. Most participants hadcompleted some college (43%), with 30% having graduate…	Total: N = 54	Individuals aged 18 years and above. Potential participants were recruited as long as they were willing to take part in a study to reduce saturated fat intake,	The exclusion criteria being concurrent participation in a health behavior program (at UWM or elsewhere) and any ongoing or impending major lifestyle-changing event such as a medical procedure, plans to quit their job, move, etc	Tailored Self-regulation skill + Education intervention against an Education Only condition Participants in both groups had an equal number of individual in-person meetings. Both groups receivedthe saturated fatsinformation booklet, which discussed what saturated fat is, identified items high in saturated fats, and provided information on how to reduce this element in one’s diet. Self-regulation …	reducing saturated fat intake	4 weeks: In-person, individual weekly meetings were conducted for participants in both groups over the six-week period. Thus, a total of six meetings were conducted with each participant, three of which included assessments at the indicated time points.	3 times: Baseline (T0), Week 4 (end of intervention; T1), week 6 (post-intervention; T2)	Healthy eating	Saturated fat intake, self-efficacy for reducing saturated fat intake, and self-regulation for controlled eating. Regarding health behavior: Food diary(Appendix L): The food diary for this study was based on the outcome measure, MEDFICTS (Appendix N, described below), which was originally developed to assessweekly saturated fat intake. MEDFICTS was modified in the present study to assess daily sa…		Yes, but not according to taxonomy (possible to code)	Self-regulation training is perceived as a behavior change strategy/technique: "providing self-regulatory skills training in addition to educational information was a more effective behavior change strategy to sustainablyreduce saturated fat intake, increase self-regulation, and enhanceself-efficacyfor health behavior change." and "he emerging nature of self-regulation research warrants an exclus…	Self-regulation: 5, Education: 2 (some techniques are applied multiple times over the weeks)	Yes	No	Overall: Significant differences emerged between groups. Specifically, the Self-regulation skill + Education group reported significantly lower saturated fat intake and greater self-regulation at the end of the intervention and post-intervention. The intervention groupalso reported significantly higher self-efficacy for saturated fat intake post-intervention. Specifically for healthy eating: Mixe…		Occupational status	Occupational features such as low wage, high demand and low job control are especially characteristic of the blue-collar work group, which constitutes nearly 30% of the United States work force (U.S. Bureau of Labor Statistics[BLS], 2010). Blue-collar employees are manual workers, usually those employed in custodial services, transportation, factory work, maintenance, and related occupations, and…	NA	NA	NA	NA	NA
46	1411	The Role of a Food Literacy Intervention in Promoting Food Security and Food Literacy-OzHarvest's NEST Program	['West, E. G.', 'Lindberg, R.', 'Ball, K.', 'McNaughton, S. A.']	Nutrients	2020	Original research	English		Australia	Mixed-methods	Quantiative: Pre-post surveys Qualitative: Post-program interviews	Low-socioeconomic (low-income) adults who are NEST program participants living in Sydney, Newcastle, and Melbourne,Australia. Table 2 provides a summary of the twenty-one participants that completed the pre-post surveys;the majority were female (57.1%), unemployed (81%, employed unpaid = 5%, employed = 14%), and almost all prepared at least some of theirweekly meals (90.6%). Over half were reside…	Quantiative: N = 21 Qualitative: N = 17	The organisations hosting the NEST programs were responsible for the recruitment of participants;the only eligibility criteria provided to agencies was age (18+years). Interview: attending at least four of the six program sessions.		OzHarvest’s six-week NEST (Nutrition Education and Skills Training) program The Nutrition Education and Skills Training (NEST) program is a food literacy intervention foundedin 2014, by OzHarvest, a national Australian not-for-profit food rescue organization. Trained NEST facilitators (university qualified nutritionists and dietitians) travel to organisations, such asrehabilitation and health ser…	To improve the nutrition, food literacy, and cooking skills of low-socioeconomic Australian adults The objectives of the program are to: (1) improve participants’ food literacy, (2) increaseconsumption of core foods aligned with the ADG, (3) decrease consumption of discretionary foods anddrinks, (4) reduce household food insecurity, and (5) increase social engagement (see SupplementaryFile S4 for…	6 weeks (15 hours)	MM Quanti: 2 times: Pre-test (Baseline: March 2019), Post-test (June 2019), Quali: 1 time: Follow-up interviews (1-3 months: June - August 2019) The pre-post survey data were used to examine thechanges in participant’s dietary intake, food security, and food literacy. The interviews providedsome explanatory framework to the quantitative results, by providing an in-depth description ofparticipant’…	Healthy eating	Quantitative: Change in daily fruit and vegetable consumption: Self-reported questions of fruit and vegetable intake (serves per day). Water consumption was measured using a tool fromBall et al.’s[31] study with low-income Australians. It has been adapted from tap water to cover allplain water. The daily intake of sugar-sweetened beverage consumption was based on the NationalHealth Survey [36]; i…	NA	Yes (some), but not according to taxonomy	Extensive description (table 1) of activities performed in sessions, but not all on technique level. Some techniques/components that are mentioned: goal setting, review goals, refine goals, providing education (but what technique?), reinforce	NA	Yes	No	Participants demonstrated improvements in food security status (p=0.030), cooking confidence (p=0.001), food preparation behaviours (p=0.006), nutrition knowledge (p=0.033), vegetable consumption (p=0.043), and a reduction in intake of sugar-sweetened beverages (p=0.017), and salty snack foods (p=0.011). Extra information regarding food preparation behaviors: Most food behaviour scores were signi…	NA	Income	NA, "low-income" is mentioned sometimes in the paper Table 2 provides a summary of the twenty-one participants that completed the pre-post surveys;the majority were female (57.1%), unemployed (81%, employed unpaid = 5%, employed = 14%), and almost all prepared at least some of theirweekly meals (90.6%). Over half were residents of assisted living or short-term emergency carefacilities (52.4% - Ho…	NA	NA	NA	Na	NA
49	1541	The relationship of body size to participation and success in a fruits and vegetables intervention among low-income women	['Klassen, A. C.', 'Garrett-Mayer, E.', 'Houts, P. S.', 'Shankar, S.', 'Torio, C. M.']	J Community Health	2008	Original research	English		America	Quantitative	Pre-post	Low-income African-American women age 20–50, in Washington, D.C. public housing communities (located in South-East and North-East) Census data from 2000 (www.Census.gov) portray these housing complexes as moderatelyor extremely disadvantaged, with median Census tractcharacteristics of 97% African-American, 75% female-headed families with children under age 18, 58% high schoolgraduation among adul…	N = 156	To reduce potential differences in dietary habits,participation was limited to self-identified African-Ameri-cans whose parents and grandparents were US born.	Additional exclusion criteria included inability to participatein intervention and data collection activities, involvement inother nutritional studies, disclosure of significant drug oralcohol use, pregnancy, lactation, or medically prescribeddiet.	A community-based nutrition education program From 2000 to 2005, we designed and implemented an American Cancer Society-funded nutrition intervention to increase fruit and vegetable consumption among African-American women age 20–50, who were residents of Wash-ington, D.C. public housing communities. Previous papers describe in detail the design, content, and theoretical frame-works used, as well…	to increase fruit and vegetable consumption among African-American women age 20–50, who were residents of Wash-ington, D.C. public housing communities.	6 90-min sessions over 3 weeks, with a graduation/booster session seven weeks later	3 times: before, immediately after and 4 months after intervention	Healthy eating; Alcohol consumption	Four dietary indicators (daily servings of fruits and vegetables, total calories, calories from fat, and Healthy Eating Index score) To assess dietary intake, interviewers collectedthree non-consecutive 24-h dietary recalls (two weekdays,one weekend) per subject at three time points (at baseline,immediately after intervention classes, and 4 months post-class) (Nutritional Data Systems for Researc…	Knowledge,attitudes and practices related to nutritional behavior change	Yes, but not according to taxonomy (possible to code)	Taxonomy not mentioned, but components like goal setting and planning for example are mentioned BCTS: 1.2. Problem solving 6.1. Demonstration of the behavior 8.1. Behavioral practice/rehearsal (at least 6 times) 1.1. Goal setting (behavior) 1.4. Action planning 3.1. Social support (unspecified) 3.2. Social support (practical) 8.2. Behavior substitution	8 (some applied multiple times)	Yes	No	Results showed that obese women (BMI>=30) had more psycho-social barriers to dietary change and poorer baseline diets,but stronger program attendance. Specific to fruit and vegetable consumption, severalbarriers were more common among obese participants.They were less likely report eating fruits and vegetableswith dinner daily as children. They currently ate fast foodslightly more often than non-…	although they did showboth immediate and more sustained food-related changes,even the most fully participating obese women continuedto report dietary patterns which fell far short of programgoals, in that they consumed an average of only threeservings of fruits and vegetables daily.One reason may be that this intervention was a nutritioneducation program which promised tools for ‘‘healthyeating,’…	Community (housing complexes) SES Income Education level	Census data from 2000 (www.Census.gov) portray these housing complexes as moderatelyor extremely disadvantaged, with median Census tractcharacteristics of 97% African-American, 75% female-headed families with children under age 18, 58% high schoolgraduation among adults, 48% household car ownership,and median annual household income of $21,130. most participants were 30 or older, and 60% had comp…	NA	NA	NA	NA	NA
52	1637	A realist investigation of the impact of 'healthy start' on the diets of low-income pregnant women in the uk	['Ohly, Heather']	ProQuest Dissertations Publishing	2018	Dissertation	English	Chapter 6: Qualitative study	England	Qualitative	Semi-structured interview (using vignettes)	Low-income, pregnant women from North West England who were using Healthy Start vouchers This study was conducted in three local authority areas in North West England: Barrow-in-Furness, Blackburn with Darwen, and Preston. All three local authority areas have high claim rates for out-of-work benefits compared to the average for Great Britain (Table 13). This indicated they would have higher than …	N = 11 (N = 7 from Barrow-in-Furness, N = 4 from Blackburn with Darwen, N = 0 from Preston)	Women were eligible to participate in this study if they were pregnant and receiving Healthy Start vouchers, or if they had been pregnant within the previous six months (referred to as ‘recently pregnant’) and received Healthy Start vouchers during that pregnancy.They were required to speak good enough English to be interviewed without a translator due to budget limitations (note: no women were e…		Healthy Start is the United Kingdomgovernment’s food voucher programme forlow-income,pregnant women and young children. Eligible women receivevouchers worth £3.10 per week, which can be exchanged for fruit and vegetables, plaincow’s milk or infant formula. From Chapter 2: The weekly voucher values are: one voucher per week during pregnancy (£3.10); two vouchers per week for each baby under one ye…	To improve maternal and child nutrition, and reduce health inequalities, by providing support to low-income families (Greenwood, 2017). From chapter 2 of dissertation: Healthy Start offers a basic nutritional safety net to specified groups of pregnant women and young children...[it] also encourages women and families to make positive nutritional choices affecting their longer term health.” (Depar…	NA (depending on situation participants)	1 time: interview data	Healthy eating	1. Dietary improvements Women’s views, perceptions, perspectives and experiences of using Healthy Start vouchers: It continued with open questions about what the vouchers tendedto be used for and what influenced those decisions. The questions and prompts became more in-depth as the interviews progressed. Women were encouraged to explain how they responded to receiving the vouchers and why they us…	Other reasons for using the vouchers: 2.Shared benefits 3.Financial assistance 4.Stockpiling formula 5.Misuse of vouchers	Yes, but not according to taxonomy (not possible to code)	Eligible women receivevouchers worth £3.10 per week, which can be exchanged for fruit and vegetables, plaincow’s milk or infant formula Doesn’t fit into a BCT	1	Yes	No	Some women reported that Healthy Start vouchers enabled them to improve their diets during pregnancy (N = 7). Context + resources --> mechanisms --> outcomes For women who valued healthy eating and aspired to eat well during pregnancy [context], the vouchers made healthy foods more affordable [resources], which reinforced their existing values, beliefs and motivations [mechanism] and alleviated c…	The study findings suggest that some women experienced the intended outcome of the programme by using the vouchers to improve their diets during pregnancy. However, some women were diverted towards alternative or unintended outcomes due to aspects of context. They suggested that many women started out with good intentions to use the vouchers to improve their diets (theory 1), but the reality was …	Income	Women are eligible to apply for Healthy Start if they are at least 10 weeks pregnant or have a child under four years old AND (as a household) receive one or more of the following benefits (National Health Service, 2017): •Income support, or •Income-based Jobseeker’s Allowance, or •Income-related Employment and Support Allowance, or •Child Tax Credit (with a family income of £16,190 or less per y…	NA	NA	NA	NA	NA
53	1658	The RD parent empowerment program creates measurable change in the behaviors of low-income families and children: an intervention description and evaluation	['Hand, R. K.', 'Birnbaum, A. S.', 'Carter, B. J.', 'Medrow, L.', 'Stern, E.', 'Brown, K.']	J Acad Nutr Diet	2014	Original research	English		America	Qualitative (Actually mixed-methods, but quanti includes an outcome regarding family (both children and parents), so qualitative)	Quantitative: pre-post (NO) Qualitative: post-intervention focus groups (YES)	low-income families: parents of young children	N = 123 parents (mainly mothers) who attended at least one workshop Pre: N = 80, post: N = 66 Focus groups: N = ?	All workshop attendees aged 18 years or older wereeligible to participate in the evaluation		RD Parent Empowerment Program (http://www.eatright.org/programs/kidseatright/activities/content.aspx?id=6442477891) consists of four workshops centered on the 8 Habits of Healthy Children and Families (Academy of Nutrition and Dietetics Foundation). Registered dietitian nutritionists (RDNs) and dietetic interns (DI) conduct the workshops in school and community settings using a structured leader …	to encourage healthy habits; to motivate andsupport parents to make targeted changes in their familyhealth environments and behaviors	4 workshops (1,5-2h) delivered between February and May 2013, with a minimum of 3 weeks between workshops. One complete workshop series was conducted at each site.	MM Quantitative: 2 times: Baseline (first workshop), Post-intervention (workshop 4) Qualitative: 1 time, using focus groups	Healthy eating; Physicial activity	Scores on the Family Nutrition andPhysical Activity (FNPA) survey: FNPA is a 20-item survey on the self-reportedfrequency of specific obeseogenic or protective behavioraland environmental factors in the home. Example item stemsinclude,“My child eats breakfast.,”“Our family eats fastfood.,”and“Our familyfinds ways to be physically activetogether..”Parents report the frequency of each item using a4…		Yes (some), but not according to taxonomy	NA (only components are mentioned: "Each workshop included an introductory activity, an inter-active learning component, goal setting, a healthy recipemaking and tasting activity, and time for parents to interactwith each other and the workshop leader.") anduponcompletionareprovidedareportwithasummativescoreand a set of tailored recommendations: providing feedback, recommendations?	NA	Yes	No	Quantitative: FNPA scores significantly improved from pre- to post intervention by a mean of 4.3 FNPA points (6.5%;P<0.01). Qualitative: Focus group participants reported behavior changes as a result of the program and identified the site leaders as integral to theprogram’s success, triangulating the results. Across all focus groups, participants reported making changesin their own behaviors and …	NA	Income	Across cities, participating sites served primarily African-American,Hispanic, or Chinese lower-income children and families.Head Start community sites (n=3) served children whose families fell below the adjusted poverty guidelines or met other Head Start admission criteria.	NA	NA	NA	NA	NA	Findings sometimes seem to be for children/parents together (for families), so not only for parents. E.g., the FNAP combines questions regarding child behavior and family behaviors. Stated by authors in discussion: "Although the program results were encouraging, moreresearch is needed to identify the specific components ofthe RD Parent Empowerment Program that resulted inthe greatest influence on…
55	1695	Randomized controlled trial of group-based culturally specific cognitive behavioral therapy among African American smokers	['Hooper, M. W.', 'Antoni, M. H.', 'Okuyemi, K.', 'Dietz, N. A.', 'Resnicow, K.']	Nicotine & tobacco research	2017	Original research	English		America	Quantitative	Randomized Controlled Trial	Low-income African American Smokers 63.8% male; M = 49.5 years old; M cigarettes per day = 18 Most participants (81.7%) completed at least high school, and 60.8% reported a household income ≤ $10 000 per year.	Total: N = 342 Intervention: N = 168 Control: N = 174 Of these, 278 (81%) completed the end-of-therapy (EOT) assessment (week 4, post-CBT), 303 (88%) completed the 3-month follow-up, 297 (87%) completed the 6-month follow-up, and 282 (82%) completed the 12-month follow-up, with no differences between conditions (all Ps > .05)	Inclusion criteria were as follows: (1) self-identification as African American; (2) currently smoked five or more cigarettes per day or an expired carbon monox-ide level of ≥8 ppm27,28; (3) ages 18–65 years; (4) able to read fifth- to sixth-grade English; (5) permanent contact information; (6) ability to attend group sessions; and (7) motivated to quit smoking (6 on a 1–10 scale).	Exclusion criteria were as follows: receiving current smoking cessation, alcohol, or illicit drug treatment, or contraindi-cations for nicotine patch use (acute cardiac condition, pregnant, or breastfeeding).	Group-Based Culturally Specific Cognitive Behavioral Therapy (CBT) eight sessions of group-based culturally specific vs. standard CBT, plus 8 weeks of transdermal nicotine patches. Consistent with previous research, the CBT protocol included six sessions over two consecutive weeks (four sessions during week 1, two during week 2,27,39 and two booster sessions during weeks 3 and 4). Depending on gr…	smoking cessation	8 sessions, plus 8 weeks of transdermal nicotine patches. Session 1 occurred 1 week following orientation/baseline, followed by seven additional sessions over a total of 4 weeks. Nicotine patches were provided for a total of 8 weeks.	5 times: Baseline, End of therapy (EOT) = week 4, 3-months, 6-months, and 12-months follow-up	Tobacco use	Smoking cessation: Biochemically verified 7-day point prevalence abstinence (ppa) Primary outcomes were the longitudinal intervention effect over the 12-month follow-up period, and 7-day ppa at the 6-month follow-up. Smoking abstinence was verified bio-chemically using saliva cotinine, using 7 ng/mL as the cutpoint.33–35Breath carbon monoxide verified abstinence at the EOT (due to nico-tine patch…	Secondary outcomes included 7-day ppa at the EOT and 12-month follow-up, and intervention ratings.	Yes, but not according to taxonomy (not possible to code)	NA (components are mentioned: "Sessions consisted of evidence-based CBT strategies40 including advanced empathy, rapport building, cognitive reframing, motivational enhancement, interpretation, anticipatory planning, environmental re-design, social support, and behavioral contracting. The content of sessions included health education on nicotine addiction/dependence and withdrawal, goal setting, …	4 (among other things)	Yes	No	Generalized linear mixed modeling demonstrated a longitudinal effect of interven-tion condition. Specifically, 7-day ppa was two times (P = .02) greater following culturally spe-cific CBT versus standard CBT when tested across all timepoints. Analyses by timepoint found no significant difference at 6 or 12 months, yet culturally specific CBT was efficacious at the EOT (62.5% vs. 51.5% abstinence,…	Consistent with previous research among African Americans,25 the effects of cultural specificity for smoking cessation appear to be short term. This may suggest that extended treatment is warranted. It is also possible that the standard CBT is equally efficacious in promoting long-term abstinence and is an alternative when culturally specific intervention delivery is not an option. As the goal of…	Income	Annual household income Most participants (81.7%) completed at least high school, and 60.8% reported a household income ≤ $10 000 per year.	NA	NA	NA	NA	NA
57	1701	A randomized controlled trial of a community-based nutrition education program for low-income parents	['Dollahite, J. S.', 'Pijai, E. I.', 'Scott-Pierce, M.', 'Parker, C.', 'Trochim, W.']	J Nutr Educ Behav	2014	Original research	English		America	Quantitative	RCT (witching replications randomized experimental design, with 2 8-week periods)	Low-Income Parents, of children in 2 Head Start and 6 low-income schools The study was carried out in New YorkCity because of the large number ofEFNEP participants available in thisurban area.	Total: N = 134 completed Intervention (immediate education, IE): N = 74 completed Control (delayed education, DE): N = 60 completed	Eligible participants met EFNEP criteria of being parents or primary caregivers of children and having incomes at 185% or less of the federal poverty level. Participants were 18 years of age or older, not previously enrolled in EFNEP, willing to accept random assignment, and available to participate over 6 months. Participants who attended atleast 6 sessions were considered gradu-ated, and their …		A Community-Based Nutrition Education Program: Eating Right is Basic-Enhanced (adapted to incorporate dialogue approach with experiential learning) The intervention included an 8-week EFNEP nutrition workshop series implemented among 18 groups. The 8-session intervention was facilitated by 6 paraprofessional educators who routinely worked with theidentified sites. They were trained innutrition co…	To assist limited resource audiences inacquiringthe knowledge, skills, attitudes, andchanged behavior necessary for nutri-tionally sound diets, and to contributeto their personal development and theimprovement of the total family dietand nutritional well-being.	8 sessions, over 8 weeks	3 times: at enrollment into the study (T1); 8 weeks later, between the 2 periods (T2); and 8 weeks later, when the study ended (T3)	Healthy eating	Nutrition behaviors: Ten-item self-reported behavior checklist on nutrition, food resource man-agement, food safety, and food security; responses on a 5-point scale reporting frequency of behavior The 10 items represent 4 behavioralconstructs: diet quality (4 items:thinking about healthy food choiceswhen planning for the family; prepar-ing food without salt; using NutritionFacts labels; feeding c…	NA	Yes (some), but not according to taxonomy	21The educa-tor was a facilitator of behaviorchange who motivated participantsand supported the adoption or main-tenance of behaviors conducive tolong-term health. The program fo-cused on improving knowledge, skills,and food choices with hands-on, dia-logue-based activities that includedpreparation of healthy recipes andfood tasting. Each session was de-signed on a‘‘4A’’rubric that includedananch…	NA	Yes	No	Overall: Positive outcomes were supported by this experimental study in an usual program context, with reported behavior changes retained at least 2 months. Both groups reported improved behaviors pre- to post-education (P<.05). There was no significant difference between groups at Time 1 (T1) or DE control pe-riod (T1 vs T2). Changed IE behavior was retained T2 to T3. A multiple regression model…	NA	Income	Low-income families with children: having incomes at 185% or less of the federal poverty level	NA	NA	NA	NA	NA
59	1745	Quality of life and self-rated health in relation to changes in fruit and vegetable intake and in plasma vitamins C and E in a randomised trial of behavioural and nutritional education counselling	['Steptoe, A.', 'Perkins-Porras, L.', 'Hilton, S.', 'Rink, E.', 'Cappuccio, F. P.']	British Journal of Nutrition	2004	Original research	English		England	Quantitative	Randomized trial (parallel-group), comparing brief behavioural dietary counselling with nutritional education counselling matched for professional contact time	adults from a low-income neighbourhood (socio-economically deprived adults) Men and women (n271) aged 18 – 70 years were randomly recruited from the patient registers of a primary-healthcentre in South London (Steptoe et al.2003a). The healthcentre is in a deprived inner-city area. 61·3 % of participantswere women, with no gender difference between groups.About one-third came from ethnic minoriti…	N = 271 (N = 245 at 8-weeks, N = 218 at 12-months, but intention-to-treat including data from all participants entered into the trial, irrespectiveof whether they completed all assessments or dropped out of the study.)		Individuals withserious illnesses and women who were pregnant or plannedto become pregnant within the next 12 months wereexcluded. 188 were excluded on these criteria or because they were found on later enquiry to have high incomes.	Brief behavioural counselling vs. nutritional education counselling The interventions were delivered in two 15 min individual counselling ses-sions carried out at a 2-week interval, supported by written information. The nutrition education counselling group received edu-cation about the importance of increasing consumption,emphasising the beneficial effects of nutritional constituentsand the way …	to increase fruit andvegetable consumption and associated biomarkers	Behavioural counselling and nutritional education counselling were carried out in two 15 min sessions in a primary-care setting, carried out at a 2-week interval supported by written information	3 times: baseline, 8 weeks and 12 months	Healthy eating	Reported fruit andvegetable intake, plasma measures ofb-carotene, vitaminE(a-tocopherol) and vitamin C (ascorbic acid), were per-formed at baseline before randomisation, and after 8 weeksand 12 months. We assessed quality of life at baseline, 8weeks and 12 months. Regarding the health behavior measured: fruit and vegetable consumption with a two-item frequency questionnaire adapted from previousr…	NA	Yes, but not according to taxonomy (not possible to code)	NA Nutrition education group: 5.1. Information about health Consequences Brief behavioral counselling: 5.1 Information about health Consequences 3.1 Social support (unspecified) 1.2 problem solving + FOR ready for change: 1.1 Goal setting (behavior), 1.4 Action planning Social reinforcement: not possible to code into BCT	NA 2-arms (nutrition education, brief behavioral counselling) + ready for change group: extra techniques	Yes	No	Both groups reported increased fruit and vegetable consumption; plasma vitamin E and b-carotene also increased, with significantly greater changes in consumption and plasmab-carotene in the behavioural counselling condition. Physical and mental health status, and the proportion of participants in goodself-rated health, increased in both groups to a similar extent. Individual differences in improv…	NA (but greater effects in behavioral education counseling: Both counselling conditions stimulated increases inreported fruit and vegetable consumption over the 12-month follow-up period, accompanied by increases inplasma vitamin E andb-carotene. The changes in fruitand vegetable intake andb-carotene were greater withbehavioural than nutritional education counselling, fromwhich we conclude that t…	Income (neighbourhood, household) Deprived areas	Adults from a low-income neighbourhood Men and women (n271) aged 18 – 70 years were randomly recruited from the patient registers of a primary-healthcentre in South London (Steptoe et al.2003a). The healthcentre is in a deprived inner-city area. Household income: Two-thirds werebelow the low-income criterion (i.e., < £400 per week), with one-third being inreceipt of welfare benefits. Educational …	Higher income - > £400 per week	NA	NA	NA	NA (when higher income participants were excluded, it resulted in similar findings but no comparison made on difference lower vs. higher income)	Same intervention: paper 59, 67, 296, 442
60	1748	A Qualitative Study to Understand the Potential Efficacy of an Information-Based Sugar Reduction Intervention among Low Socioeconomic Individuals in the UK	['Forde, H.', 'Solomon-Moore, E.']	International Journal of Environmental Research & Public Health [Electronic Resource]	2019	Original research	English		England	Qualitative	Semi-structured, one-to-one interviews	Low Socioeconomic Individuals: clients from a food bank in Bristol (UK), experiencing food poverty Household sizeranged from lone living (C1, C6) to living with three others (C4, C7-8); with one interviewee disclosingthat they did not have a permanent household (C2), and another that they lived in supported housing(C3). Generally, clients said their food bank use was infrequent: once every three-…	N = 8	Inclusion criteria included being able to read English and, for clients, not using the food bank as their sole source offood supply to ensure some autonomy to food choices.		An information-based sugar reduction intervention: "Sugar Smart" Sugar Smart was an eminent information-based sugar reductioncampaign being delivered throughout Bristol in 2017. Run by the chef and TV personality, Jamie Oliver,and Sustain, a food and farming advocacy organisation, the campaign was locally-delivered throughpartnerships with UK cities in which local authorities, organisations, work…	sugar reduction	NA	1 time: interview data	Healthy eating	Sugar consumption behaviours (baseline) and Reaction to material from the intervention: The last section of the interview assessed the reception of an information-based sugar reductionintervention called Sugar Smart. Sugar Smart was an eminent information-based sugar reductioncampaign being delivered throughout Bristol in 2017. Run by the chef and TV personality, Jamie Oliver,and Sustain, a food …		Yes (some), but not according to taxonomy	contained information relating to the benefits of sugar reduction, themain sources of sugar, and advice on how to reduce sugar intake and read food labels. They werethen asked about their understanding of the campaign and it’s appeal. To understand the extentthat participants were basing their opinions of Sugar Smart on the leaflet presented in the interview,interviewees were asked what public he…	NA	No	No	Opinion/receptiveness about intervention (no effects on behavior change measured) Food bank clients appeared to heavily consume sugar, with little understanding of the associated health effects and limitedawareness of the intervention. Consumption behaviours were particularly influenced by personal and psychological factors, such as mental health; in addition to social factors, like familial beha…	Opinion/receptiveness about intervention (no effects on behavior change measured) Being able to understand the campaign messages is integral to their potential efficacy, but sois their potential for application, which one volunteer felt was limited by using spoon measures inthe recommendations. While spoon measures may be more easily understood, they are only likelyto be directly relevant to hot …	Socioeconomically deprived, experiencing food poverty	Interviewees were purposively sampled from four Trussell Trust food bank outlets in Bristol, southwest England. In the years preceding this study, Bristol experienced rapid increases in relative deprivation, culminating in 16% (69,000) of residents living in the most deprived areas of England in 2015 [42]. The Trussell Trust is one of the main food bank organisations in Bristol, and they tripled …	NA	NA	NA	NA	NA
61	1765	A qualitative exploration of the impact of the Beach Community Wellness Program on nutrition educators and participants	['Andrews, Deanida Wray']	ProQuest Dissertations Publishing	2017	Thesis	English		America	Qualitative	Focus group interview: case study	Culturally diverse and low-income communities: low income audience in the community surrounding Houghton Park in North Long Beach. The diverse population of North Long Beach is comprised of 21% African Americans, 8% Asians, 58% Latinos, 8% Caucasians, and 2% Pacific Islanders (U.S. Census Bureau, 2015). The diverse sample included participants of Asian American (n=2), African American (n=2), and …	N = 8	A purposive sample was used and included only members of the BCWP that have attended at least five nutrition education lessons classes.	Exclusion criteria includeany BCWP participant that has not been present for at least fivenutrition education lessons.	Beach Community Wellness Program (BCWP) nutrition education lessons The BCWP is now in its second year of programming and based on the expressed needs of the participants, a nutrition component has been added to the program. Currently, physical activity classes are conducted bi-weekly and nutrition classes are held weekly at a community center in North Long Beach. A 1-hour nutrition education cla…	Objectives of the program includedimproving exercise, nutrition knowledge,and dietary behaviors as well as creating a social support system for the participants	NA	1 time: interview data	Healthy eating	Dietary habits (choices), their outlook on nutrition (attitudes), and their critique of the program (how to improve). Eating attitudes and dietary choices (participants’ food choices, mind-set related to diet and body image, and confidence in applying information learned in the classes) Process evaluation: To learn ways to improve implementation of the BCWP nutrition education classes		Yes (some), but not according to taxonomy	Lessons taught in Fall 2015included a discussion on various topics regarding intuitive eating, as well asa hands-on demonstration that allowed participants to prepare and sample a healthyrecipe. In the semester prior, topics for the nutrition education classes included nutrition label reading, fundamentals of meal planning, incorporating more vegetables into a diet, and special considerations for…	NA	Yes	No	Themes generated from the focus group include nutrition knowledge, thoughts about food, social benefits, exercise and nutrition complementation, diseases, successful program components, gratitude, and lasting change/application of nutrition knowledge. These findings suggest that the participants of the BCWP lessons learned a variety of different nutrition topics and were applying the information …	NA	Income	Low-Income: A descriptionof low wage earnings; generally as working families that earn less than twice the federal poverty line. Many government assistance programs use income, in part, to determine participant eligibility (Population Reference Bureau, 2013).	NA	NA	NA	NA	NA
62	1770	A Qualitative Evaluation of A Community-Based Nutrition and Health Promotion Program	['Nieves, C. I.', 'Dannefer, R.', 'Zamula, A.', 'Fonseca, A.', 'Myers, C.', 'Brown-Dudley, L.', 'Manyindo, N.']	Journal of Hunger & Environmental Nutrition	2022	Original research	English		America	Qualitative	Focus group (exploratory) Plus: a brief self-administered survey which asked about program atten-dance, demographics, and participation in public assistance programs, like the Supplemental Nutrition Assistance Program (SNAP).	in East Harlem, a low-income neigh-borhood of color in New York City. East Harlem is a vibrant New York City neighborhood known for its diversity, art, culture, and history. It is home to 124,000 people of whom 50% are Latino, 30% are Black, and 6% are Asian. Nearly one-quarter are foreign-born, immigrating from Mexico, the Dominican Republic, and China, among other countries.14 East Harlem is al…	N = 46	NA	NA	A Community-BasedNutrition and Health Promotion Program Eat Healthy-Live Life (Eat Healthy) is a health promotion program of the Harlem Bureau. Initiated in 2011, the program curriculum focuses on healthy eating and promoting physical activity and social interaction among partici-pants. Eat Healthy complements other Harlem Bureau efforts and addresses economic barriers to healthy eating by provid…	healthy eating and promoting physical activity and social interaction among partici-pants.	22 weeks of classes (July through December)	1 time: interview data	Healthy eating; Physical activity	Program impact on behavior changes and overall program feedback: fruit and vegetable consumption, shopping for produce, shopping at farmers’ markets, using Health Bucks, lessons learned through the program, behaviors changed as a result of the program, and program feedback.		Yes (some), but not according to taxonomy	Participants begin each class with light physical activity followed by an inter-active lesson covering a range of health topics, including benefits of eating fruit and vegetables and drinking water, physical activity, healthy portion sizes, understanding nutrition facts labels, shopping on a budget, and meal plan-ning, using presentation slides and handouts. The program uses MyPlate, the United S…	NA	Yes	No	Participants adopted new healthy behavior changes and Health Bucks coupons helped increased affordabil-ity of fresh produce. Focus group participants discussed healthy changes they made since partici-pating in the Eat Healthy program. Participants across focus groups agreed that they were buying and eating more fruits and vegetables, and some noted incorporating new fruits and vegetables into the…	despite their motivation, partici-pants described barriers to implementing lessons learned. Participants discussed affordability of healthy food as a significant challenge to making healthy changes. Despite high participation in public assistance programs, many Eat Healthy participants identified cost and affordability as barriers to healthy eating. This finding supports the need to address the i…	Income (neighbourhood)	East Harlem is also considered a high-poverty neighbor-hood, meaning 20–29% of residents have incomes below 100% of the federal poverty level.15 This economic disparity and its root causes translate into challenges to accessing healthy food for East Harlem residents. An estimated 23% of East Harlem residents are food insecure and one-third of residents participate in the Supplemental Nutrition As…	NA	NA	NA	NA	NA	The program used a drop-in attendance structure, which did not require participants to register ahead of time for the class nor require partici-pants to attend a minimum number of classes. Most partici-pants were repeat attendees of the program, while one participant was new to the program and had only attended one class. Sixty-seven percent of partici-pants reported attending 8 or more Eat Healt…
63	1771	A Qualitative Evaluation of a Community-Based Intervention on Health-Related Behaviors in Disadvantaged Women	['Sanz-Remacha, M.', 'García-González, L.', 'Sevil Serrano, J.', 'Aibar Solana, A.']	Research Quarterly for Exercise and Sport	2022	Original research	English		Spain	Qualitative	Discussion groups, one-to-one semi-structured interviews, and field notes	Disadvantaged adult women (M = 37.72; SD = 8.34) (seven of them from the Roma population) The Roma population is one of the largest ethnic minority groups in Europe, and especially in Spain (i.e., between 800,000 and 970,000 Roma people) (Fundación Secretariado Gitano, 2009). This disadvantaged population usually suffers social exclusion in decisive areas, such as education, residence, and employ…	N = 11	The inclusion criteria to participate in the study were: 1) Be over-weight or obese and, if possible, have overweight or obese children (i.e., being the mother or legal tutor) who attended the neighborhood school [details are omitted for peer review]; 2) Belong to disadvantaged populations (i.e., low- income people); 3) Have low education level (i.e., compulsory education not completed).		a community-based healthy lifestyle programme: "Pio keeps moving" The present study is framed within a community-based healthy lifestyle intervention programme called “Pio keeps moving.” This intervention has been designed using a community-based participatory action research (CbPAR) approach to facilitate the creation of healthy communities and empower disadvan-taged women to change unhealthy be…	To promote PA and healthy eating among this disadvantaged population.	20 months: 117 sessions (106 beavioral sessions, 11 cognitive sessions)	1 time: interview data	Physical activity; Healthy eating	PA, sedentary behaviors, and diet.		Yes (some), but not according to taxonomy	NA (but mentioned: Given that most of the intervention focused on PA promotion, PA sessions were especially based on need- supportive strategies according to the tenets of SDT. Autonomy-supportive (e.g., facilitating decision-making), competence-supportive (e.g., providing activities with different levels and intensity), and relatedness-supportive strategies (e.g., group-based sessions) were deve…	NA	Yes	No	Overall: Women perceived improve-ments in PA-related variables, healthy eating, and other health-related outcomes throughout two years. Most women mentioned these behavior changes in the first year, while others perceived them in the second year. Specifically: he first main theme was called health-related behaviors, from which two generic themes were identified: healthy eating and PA. In turn, tw…	NA With a drop-out rate of 21.4% due to the long duration of the programme (20 months), family and job responsibilities, a final sample of 11 disadvantaged women (seven of them from the Roma population) voluntarily parti-cipated in the intervention. result suggests that PA-related changes were more easily per-ceived by these women than healthy eating and health-related outcome changes in our prog…	Disadvantaged community/deprives neighborhood: low income, low education	adapted to this disadvantaged group (e.g., low socioeco-nomic level), especially to the Roma ethnic group (e.g., worship, Roma women’s responsibilities, cultural values, etc.). The Roma population is one of the largest ethnic minority groups in Europe, and especially in Spain (i.e., between 800,000 and 970,000 Roma people) (Fundación Secretariado Gitano, 2009). This disadvantaged population usual…	NA	NA	NA	NA	NA	"Fourthly, although a multilevel and multicomponent community-based interventions approach has been considered, the complexity of this type of interventions does not allow us to identify which level, component, behavior change technique, or type of session was more effective in improving the different health-related behaviors and outcomes. "
66	1822	Psychosocial factors and intervention-associated changes in those factors as correlates of change in fruit and vegetable consumption in the Maryland WIC 5 A Day Promotion Program	['Langenberg, P.', 'Ballesteros, M.', 'Feldman, R.', 'Damron, D.', 'Anliker, J.', 'Havas, S.']	Ann Behav Med	2000	Original research	English		America	Quantitative	In a randomized crossover design, eight sites were randomized to intervention and eight to control status in Phase 1; 4 months after the conclusion of Phase 1, intervention sites became control sites and vice versa 9	low-income, ethnically diverse women served by the Special Supplemental Nutrition Program for Women, Infants, and Children (WIC) program in Maryland (from 15 WIC program sites) pregnant, postpartum, and breastfeeding women enrolled in 16 WIC sites across the state of Maryland and mothers of children enrolled at these sites Over 50% of the participants were Black, with a somewhat higher percentage…	N = 3122 Control: N = 1679 Intervention: N = 1443	To be eligible for participation, women had to be enrolled in WIC or the mother of a child enrolled in WIC, be 18 years of age or older, speak English, and expect to continue participation at the same WIC site for 6 or more months.	Individuals enrolled in Phase 1 were ineligible to participate in Phase 2.	The Maryland WIC 5 A Day Promotion Program is described in detail elsewhere (4) and will be outlined more succinctly here. The project design followed Prochaska and DiClemente's stage model of change (17), which postulates that individual behavior change follows a series of stages: precontemplation, contemplation, preparation, action, and maintenance. Different intervention strategies may be used…	to involve participants actively, to inform concerning the benefits of fruits and vegetables, to improve attitudes, to encourage feelings of self-efficacy, to provide social support, and to reduce perceived barriers to increased consumption of fruits and vegetables Paper 4 (description intervention): Our primary goal was for intervention participants to increase their consumption of fruits and ve…	6 or 8 months (inconsistent through paper) From paper (4): 6 months	2 times: Baseline and postintervention 8 months Or at 6 months: not consistent within paper (The participants in this cohort study were interviewed at baseline and again approximately 6 months later at the end of the intervention period.) Paper (4) also states 6 months	Healthy eating	Changes in fruit and vegetable consump- tion: the frequency of fruit and vegetable consumption Mean daily consumption estimates of fruits and vegetables at both baseline and end of intervention were assessed by summing responses to a 7-item Food Frequency Questionnaire. Respondents were asked how often they ate different types of fruits, vegetables, and 100% juices over the past month. Values ran…	NA	Yes (some), but not according to taxonomy	NA The interven- tion was designed to involve participants actively, to inform concerning the benefits of fruits and vegetables, to improve attitudes, to encourage feelings of self-efficacy, to provide social support, and to reduce perceived barriers to increased consumption of fruits and vegetables	NA	Yes	No	Overall: Women randomized to the intervention group showed signifi- cantly greater mean change in self-efficacy, attitudes, social support, and knowledge of national consumption recommenda- tions than control group women. Changes in all psychosocial factors were significantly associated with nutrition session attendance and increased consumption. In a hierarchical model, changes in these factors …	NA But for subgroups: The fact that those women who reported that they were already consuming five or more servings of fruits and vegetables at baseline did not increase their consumption on the average, and in fact decreased their intake, is puzzling. A partial explanation may be regression toward the mean. It is also possible that as these women learned more about serving size definition, reass…	Income	enrolled in WIC (a supportive program for low-income populations)	NA	NA	NA	NA	NA
67	1845	Psychological and social predictors of changes in fruit and vegetable consumption over 12 months following behavioral and nutrition education counseling	['Steptoe, A.', 'Perkins-Porras, L.', 'Rink, E.', 'Hilton, S.', 'Cappuccio, F. P.']	Health Psychology	2004	Original research	English		England	Quantitative	parallel group randomized trial, comparing brief behavioral dietary and nutrition education counseling (Secondary analyses)	men and women from a low-income population: patients 18–70 years of age, randomly recruited from a primary health care center located in a deprived inner-city area of South London. The behavioral and nutrition counseling groups did not differ in regard to gender, age, or any of the other demographic variables detailed in Table 1. It can be seen that about one third of the participants were member…	N = 218, Intervention (behavioral counseling): N = 110 Control (nutrition counseling): N = 108		Individuals with serious illnesses and women who were pregnant or planned to become pregnant within the next 12 months were excluded. 188 were excluded according to the criteria just mentioned or because they had high incomes.	The interventions were delivered in two 15-min individual sessions carried out over a 2-week interval, supported by written information. Behavioral counseling was founded on social learning theory and the stage of change model, so methods of encouraging behavior change varied according to an individual’s motivational readiness (Prochaska & Velicer, 1997). Interventions were tailored to individual…	Increasing intake of fruits and vegetables	The interventions were delivered in two 15-min individual sessions carried out over a 2-week interval, supported by written information.	3 times: baseline (before randomization) and after 8 weeks and 12 months	Healthy eating	12-month changes in fruit and vegetable consumption reported fruit and vegetable intake; plasma measures of beta-carotene, alpha-tocopherol, and ascorbic acid; and urinary potassium excretion. Fruit and vegetable consumption patterns were assessed with a two-item frequency questionnaire adapted from previous research (Wardle et al., 2000). After being provided with detailed information about port…		Yes, but not according to taxonomy (not possible to code)	NA Nutrition education group: 5.1. Information about health Consequences Brief behavioral counselling: 5.1 Information about health Consequences 3.1 Social support (unspecified) 1.2 problem solving + FOR ready for change: 1.1 Goal setting (behavior), 1.4 Action planning Social reinforcement: not possible to code into BCT	NA	Yes	No	Overall: Greater increases in fruit and vegetable intake were achieved in the behavioral than in the nutrition education condition (1.49 vs. 0.87 portions per day, p = .021). Increases were predicted by baseline social support for dietary change but not by baseline psychological measures. However, short-term (8-week) changes in dietary self-efficacy, encouragement, anticipated regret, perceived b…	NA the individuals who failed to complete 12-month measures tended to be younger and were more likely to be smokers than those who were retained in the trial. These two factors also predicted dropout in a previous trial focusing on counseling in the areas of fat reduction and physical activity (Steptoe et al., 2000), and they have been associated with poor adherence in other studies as well	Neighborhood SES/Deprived area (low-Income)	a deprived inner-city area of South London. a low-income neighborhood Low-incomes: £400 or less per week <= £400: 68% behavioral counseling, 65% nutritional counseling; > £400: 32% behavioral counseling, 35% nutritional counseling) Very low-incomes: less than £200 per week (but not presented in table) Education was also measured. Less than high school: 34% behavioral counseling, 49% nutritional c…	NA	NA	NA	NA	NA	Secondary analyses for same intervention as paper 59 Same intervention: paper 59, 67, 296, 442
74	1907	Promoting heart health and behavior change in a vulnerable older adult population	['Menne, H. L.', 'Borato, L. M.', 'Shelton, E. G.', 'Johnson, J. D.']	Healthy Aging Research	2016	Article	English		America	Qualitative	Pre-post interviews	low-income older African Americans attending two urban senior centers (Older minority populations in low socioeconomic classes) The Rose Centers for Aging Well (RCAW) are the senior center component of the Benjamin Rose Institute on Aging services that support older adults and families in Cleveland, Ohio. RCAW clients that attended either the Ernest J. Bohn Center or Paul Alandt Lakeshore Center …	N = 25 Because the goal of the program was to measure the feasibility and accessibility of this intervention, no control group was used	Participants were eligible for inclusion in the Heart Health Program if they met the age requirement of 60 years or older, and stated that they had a willingness to attend the Program sessions. All sessions took place at the Paul Alandt Lakeshore Rose Center for Aging Well.		The Heart Health Program Session leaders engaged participants in educational activities and helped to develop individual ‘action steps’, or actionable goals for each participant to strive toward as a means of improving heart health. The Heart Health Program has three key components. First is the Action Plan for heart-healthy behavior change. The methodology for the Action Plan is adapted from BRI…	to improve health outcomes by encouraging behavior change (heart health)	3 months: biweekly group sessions	2 times: baseline (T1: a week prior to launch of the program), follow-up (T2: 3-months after the program ended)	Healthy eating; Physical activity	Behavior change: How often do you.. [6 answer options, ranging from never - often/routinely] * Do vigorous physical activities (e.g., running, aerobics, or heavy yard work) for 20 or more minutes at least three times a week * Take part in leisure-time physical activities (e.g., swimming, dancing, bicycling, walking for exercise) * Eat at least 5 servings of fruits and vegetables each day * Eat wh…		Yes (some), but not according to taxonomy	NA (but Action Plan is a key component: Session leaders engaged participants in educational activities and helped to )	NA	Yes	No	Participants reported high levels of satisfaction with the program as a whole and successful accomplishment of action steps. Results indicate limited long-term behavior change at the program’s conclusion. Feasibility: Twenty-five participants attended thefirst session. Program completion was defined as having participants attend at least two-thirds of the program (i.e., 4 of 6 sessions), a goal t…	NA	Income	all were Black/African Americans older than 60 years of age. The majority of them reported an annual household income of less than $19,000 USD	NA	NA	NA	NA	NA
75	1916	Promoting healthy behaviors to prevent chronic disease in Panama and Trinidad & Tobago: results of the women as agents of change project	['White, S. C.', 'Agurto, I.', 'Araguas, N.']	J Community Health	2006	Original research	English		Panama; Trinidad & Tobago	Mixed-methods	Quantitative: pre-post (main outcomes) Qualitative: Qualitative data was collected from the facilitators’ final evalua-tions which assessed the participation of group members and the effec-tiveness of the curriculum, and from the consultants’ reports which includean evaluation of the project design. Participants themselves kept weeklytracking sheets in which they discussed their progress, challen…	low income, middle aged women All groups in Panama were based in the outskirts of Panama City, while inTrinidad & Tobago groups were based in Port of Spain as well as rural partsof both islands.	Panama: Pre: N = 100 Post: N = 76 Follow-up: N = 50 Trinidad & Tobago: Pre: N = 42 Post: N = NA Follow-up: N = 44			Community-based pilot project: the Women as Agents of Change project 6 week program which consistedof weekly meetings and participation in a behavior change curriculum. Gollwitzer’s theory of implementation intentions and the theory of socialsupport provided the methodology for the design of the curriculum. The curriculum for the 6 meetings was based on our methodologyentitled ‘‘Choose, Change, R…	promoting increased physical activity, intake of 5 servings of fruits andvegetables daily, and yearly screening for cervical cance	6 weeks The groups met once a week for 6 weeks and carried outmeetings and discussions according to a set curriculum.	3 times: baseline, end of project, and at 6 months	Healthy eating; Physical activity	physical activity and fruit and vegetable consumption surveys: International Physical Activity Questionnaire and a food frequency questionnaire Additionally, the follow up survey measured par-ticipants’ perception of their own progress since the end of the meetings,uptake of and adherence to healthy behaviors not included in the project’srecommendations, family participation, and whether particip…		Yes, but not according to taxonomy (not possible to code)	NA (not mentioned according to taxonomy, but intervention theoretical framework consists of goal setting, and implementation intentions) 1.1 goal setting (behavior) 1.4 Action planning 1.5 Review behavior goal(s) 2.3 Self-monitoring of behavor 3.2. Social support (practical) 3.3. Social support (emotional) Not possible to code: "informational support"? "were encouraged to promote the same behavio…	NA	Yes	No	Overall: Results show an increase in consumption in Panama between the pre and post-tests, though the increase was not maintained at the 6 month period. Physical activity decreased in both countries over the intervention period,likely due to misreporting on the pretest. Notably, most participantsreported on the 6 month follow up survey that they had continued orintensified the behavior changes th…	Higher intake in Trinidad & Tobagothan in Panama at both the pretest and follow up periods could be attrib-utable to cost, as project sites in Trinidad & Tobago included several ruralareas in which the home cultivation of fruits and vegetables is common andmitigates their prohibitive cost. Panama City sites only included marginal-ized urban areas where there is no land available for gardening. Th…	Income	low-income low socioeconomic status Participant description: low-income, middle aged women (abstract), PAHO recruited 100 women aged 40–60 of low socioeconomic status in Panama and in Trinidad & Tobago to participate in the program (methods). Description countries: Both Panama and Trinidad & Tobago are classified as upper middle income countries by the World Bank.1 No numbers of income or other S…	NA	NA	NA	NA	NA	Operationalization low SES/low-income is lacking
76	1933	Promoting behavior change among working-class, multiethnic workers: results of the healthy directions--small business study	['Sorensen, G.', 'Barbeau, E.', 'Stoddard, A. M.', 'Hunt, M. K.', 'Kaphingst, K.', 'Wallace, L.']	Am J Public Health	2005	Original research	English		America	Quantitative	RCT	Working-class, multiethnic workers/populations of small manufacturing businesses Twenty-six worksites in theGreater Boston Metropolitan Area of Massa-chusetts were recruited and pair-matched onthe basis of whether they were unionized ornonunionized We used the Dun and Bradstreet data-base34to identify worksites coded withstandard industrial classification codes 20through 39 (manufacturing industr…	Total: N = 26 (N = 24 for follow-up) Intervention: N = 13 sites (N = 12 for follow-up) Control: N = 13 sites (N = 12 for follow-up) Thesurvey response rate among the 26 sites atbaseline was 84% (range = 70%–98%;n=1740 among the 26 baseline sites and1684 among the 24 sites completing thestudy). The response rate among the 24 sitesat follow-up was 77% (range = 54%–93%;n=1408). Both baseline and fol…	(1) a multiethnic work-force (defined as one in which at least 25%of workers are first- or second-generation im-migrants or people of color), (2) a turnoverrate during the past year of less than 20%,and (3) the power to decide to participate ina study (if part of a national or internationalparent company). In addition, worksitesagreed to be randomly assigned to the inter-vention or the control co…		a cancer prevention intervention designed to improve health behaviors The Healthy Directions–Small BusinessStudy was part of the Harvard Cancer Pre-vention Program Project, which developedand tested a common behavioral interventionmodel that could target multiple risk-relatedbehaviors in a working-class, multiethnic pop-ulation. The project consisted of interventionsconducted through small busine…	to reduce red meat con-sumption,24–30increase physical activity,9,31increase fruit and vegetable consumption,24and increase multivitamin use32,33among aworking-class, multiethnic population of employees.	18 months: Between 1999 and 2003	2 times: Prerecruitment, Follow-up assessments	Healthy eating; Physical activity	Fruit and vegetable consumption, red meat consumption, multivitamin use, and physical activity Servings offruits and vegetablesconsumed each day witha screener developed for the National CancerInstitute’s nine 5-A-Day for Better Health re-search studies.45Responses were recoded toequivalent servings and summed to obtain total servings of fruits and vegetables per day,expressed as a dichotomous va…		Yes (some), but not according to taxonomy	At the individual/interpersonallevel, weprovided opportunities for one-to-one interac-tions at table-top displays and demonstrations,small-group discussions, and worksite-wideevents, such as health fairs, that included bio-metric and behavioral self-assessments withfeedback. We offered both integrated inter-ventions focused on nutrition, physical activ-ity, and occupational health and activitiesf…	NA	Yes	Yes	Overall: Employees in the intervention group showed greater improvements for every outcome compared with employees in the control group. Differences in improvement were statistically significant for multivitamin use and physical ac-tivity. Intervention effects were larger among workers than among managers for fruit and vegetable consumption and for physical activity. Specifically: employees atwor…	As with otherworksite interventions, the effectiveness ofthis intervention may have been limited byfeatures inherent in the worksite setting; forexample, at-work time was not universallyavailable for workers to participate in the in-tervention, and in some cases managementwas hesitant to commit resources to changingthe work environment to support workers’health.	Occupational status; Education; Income; Ethnicity	working-class individuals (defined as havingnonmanagerial jobs, low levels of education,and income at or near the poverty level) Occupational status: Workers (84% control, 83% intervention) Education: the less-educated persons (<= 4 years of college = 20% control, 15% Intervention) Income: persons near or below the federal poverty level (>= 185% of poverty level = 91% control, 84% intervention) E…	Managers Occupational status: Managers (16% control, 18% intervention) Education: more-educated persons (> 4 years of college = 80% control, 85% Intervention) Income: persons above the federal poverty level (< 185% of poverty level = 10% control, 17% intervention) Ethnicity: Blacks, Asians,and Hispanics vs. non-Hispanic Whites (Non-Hispanic White = 73% control, 63% intervention; Hispanic = 9% con…	NA	NA	NA	We previously demon-strated the efficacy of an intervention modelpromoting both smoking cessation and orga-nizational changes to protect workers fromjob-related hazards.22,23,59This model incor-porates consideration of health and safetyconditions, which are key features of thesocial-context environment in which workersmake behavioral choices. Our results suggestthat a social-context intervention …
79	1964	A process evaluation of 'We Can Quit': a community-based smoking cessation intervention targeting women from areas of socio-disadvantage in Ireland	['Darker, C. D.', 'Burke, E.', 'Castello, S.', "O'Sullivan, K.", "O'Connell, N.", 'Vance, J.', 'Reynolds, C.', 'Buggy, A.', 'Dougall, N.', 'Loudon, K.', 'Williams, P.', 'Dobbie, F.', 'Bauld, L.', 'Hayes, C. B.']	BMC Public Health	2022	Original research	English		Ireland	Qualitative	Semi-structured interviews ( face-to-face individual and paired interviews)	women from areas of socio-disadvantage in Ireland with low literacy: four matched pairs of socio-economically disadvantaged (SED) districts in Ireland mean age = 52.1 Education: No formal / Primary / Lower n = 8 (38.1%); Secondary / Technical or Vocational / Completed Apprenticeship n = 8 (38.1%); Degree (Diploma, Masters, PhD) n = 5 (23.8%). Employment: Full/part time n = 8 (38%) Not in paid emp…	N = 21 trial participants	all participants who attended at least one group session		We Can Quit’: a community-based smoking cessation intervention This includes group-based support delivered by trained lay local community facilitators (CFs) and free nicotine replacement therapy (NRT ) it was based on the Socio-Ecological Model (SEM) [28] and developed using a community-based participatory research approach [29]. The detailed trial methodology and primary quantitative results of …	smoking cessation	12 weeks	1 time: interview data During RCT: baseline, 12 weeks, 6 months post-intervention	Tobacco use	Process evaluation which assessed feasibility and acceptability of the programme and trial processes: UK Medical Research Council’s process evaluation framework.		Yes (some), but not according to taxonomy	NA ("CF activities focused on increasing self-efficacy; on peer-support by sharing expe-riences at sessions and celebrating achievements with family, friends, and the local community [26, 27]. WCQ participants also received an intervention booklet which included fact sheets, activity worksheets, a handheld NRT record, and signposting information. They were invited to keep a smoking journal to use…	NA	No	No	Overall: Peer-modelling, a non-judgemental environment, CFs facilitation of group support were viewed as accept-able programme related factors. Some participants expressed concerns about NRT side effects. Provision of free NRT was welcomed and accepted by participants, although structural barriers made access challenging. Pharmacists took on a role that became larger than originally envisaged – a…	However, the different pathways to accessing free NRT between GMS and non-GMS partici-pants in the same arm of the trial is an important contex-tual factor. GMS participants had to seek a prescription from their GP in advance of the pharmacist dispensing it. In some circumstances, women struggled to get appoint-ments and approached pharmacists to fill the prescrip-tion ahead of getting it convert…	Neighborhood SES	women from areas of socio-disadvantage in Ireland: four matched pairs of SED districts in Ire-land mean age = 52.1 Education: No formal / Primary / Lower n = 8 (38.1%); Secondary / Technical or Vocational / Completed Apprenticeship n = 8 (38.1%); Degree (Diploma, Masters, PhD) n = 5 (23.8%). Employment: Full/part time n = 8 (38%) Not in paid employment n = 13 (62%)	NA	NA	NA	NA	NA
80	1992	A primary care lifestyle programme suitable for socioeconomically vulnerable groups – an observational study	['Waller, Maria', 'Blomstrand, Ann', 'Högberg, Tine', 'Ariai, Nashmil', 'Thorn, Jörgen', 'Hange, Dominique', 'Björkelund, Cecilia']	Scandinavian Journal of Primary Health Care	2016	Original research	English		Sweden	Quantitative	Pre-post	socioeconomically vulnerable groups and higher socioeconomic groups in a community, Hisingen PHC catchment area (130,000 inhabitants) Gothenburg, Sweden. Men and women aged 18–79, visiting any of the eight public PHC centres during an eight-month period 2007–2008. Out of 3691 participants, 27% had low education (Hisingen community level 23%), 18%were unemployed (community level 22%), and 16% were…	N = 3691 (N = 3687 participated in dialogue) Follow-up: N = 2121	All men and women aged 18–79 visiting any of theeight public primary care centres (PCC)		a primary health care (PHC) health promotion programme: Pro-Health All men and women aged 18–79 visiting any of theeight public primary care centres (PCC) during aperiod of eight months were offered a short inter-vention health questionnaire. The questionnaire wasused as an instrument to initiate reflection on theparticipant’s own lifestyle and to start a motivationalprocess for lifestyle changes…	lifestyle changes in primary care	NA	2 times: Baseline, 1-year follow-up	Tobacco use; Physical activity; Alcohol consumption; Healthy eating	Five of the six meas-ures were classified as good, not so good or risk andwere assessed at baseline and at one-year follow-up:smoking (good¼presently not smoking or snuffing,and risk = smokin >= one cigarette/day or snuffing),physical activity [13] (good = physically active duringleisure time the last year, spending >= 2–3 h a week gar-dening, running, dancing, playing golf, tennis, or simi-lar a…		Yes (some), but not according to taxonomy	NA (to initiate reflection on the participant’s own lifestyle and to start a motivational process for lifestyle changes; Health questionnaire initiates a reflection process.)	NA	Yes	Yes	Reach/engagement: Out of 3687 participants, 27% had low education (Hisingen community level 23%), 18%were unemployed (community level 22%), and 16% were born outside Scandinavia (communitylevel 22%). At the one-year follow-up, 2121 (57%) attended. At baseline, 4% of the individuals in the sample had three out of four socioeconomic vulnerability factors (>= 3), 18% had two vulnerabilityfactors, 42…	NA	Socioeco-nomic vulnerability factors: education, employment, ethnicity and living situation	Socioeconomic vulnerability was defined as having three or more of four of the following socioeconomic vulner-ability factors; (i) low education (<= nine years in primary school), (ii) unemployed or being on sick-leave at the time of health promotive dialogue, (iii) born outsideScandinavia, and (iv) living alone. Out of 3691 participants, 27% had low education (Hisingen community level 23%), 18%w…	Out of 3691 participants, 27% had low education (Hisingen community level 23%), 18%were unemployed (community level 22%), and 16% were born outside Scandinavia (communitylevel 22%).	NA	NA	NA	NA
81	1998	The price of tobacco and its effects on smoking behaviors in Korea: The 2015 Korea Community Health Survey	['Han, M. A.']	Preventive Medicine	2019	Original research	English		Korea	Quantitative	Cross-sectional: Interviews (one-on-one interviews from August 15 to October 31 for the 2015 KCHS)	Korean adult smokers who participated in the 2015 KCHS (Current smokers or former smokers who quit smoking < 1 year prior to the survey)	N = 45,686 (N = 41,678 current smokers; N = 4736 former smokers who quit smoking < 1 year priorto the survey; N = 27 excluded due to missing data on effect of price; N = 701 excluded due to missing covariate data)	All household members older than 19 years of age in a samplehouse were selected as members of the study population.		In January 2015, the price of a pack of cigarettes increased by 80%, from 2500 won to 4500 won (from 2.3 US$ to 4.1 US$; 1 US dollar = 1100 Korean won), the biggest increase in Korean history (Hwang and Park, 2017).	to reduce smoking	From January 2015 onwards	1 time: interview data (between August and October of 2015, only 8 to10 months after the price increase)	Tobacco use	Smoking behaviors: quitting, reducing smoking and using electronic cigarettes (e-cigarettes) “Did the increase in the price oftobacco influence your smoking behaviors in January 2015?”The an-swers were either yes or no. If subjects answered‘yes’, the types ofeffects were also ascertained with the following question:“How haveyou been affected on your current smoking by the increase of tobaccoprice…	Covariates: Data on theage when someonefirst smoked (≤18, 19–29, or≥30 years of age),and the number of cigarettes smoked per day (1–10, 11–20, or≥21)were collected. Smokers in household, exposure to secondhand smokein the workplace, and public places were also noted. Exposure to anti-smoking campaigns and information were also noted. Quit attempts andintention to quit smoking collected for curren…	Yes, but not according to taxonomy (not possible to code)	NA Price increase: not possible to code as a BCT	1	Yes	Yes	After tobacco prices increased, 3.8%, 22.8% and 5.4% of subjects quit, reduced smoking and switched toe-cigarettes. 4.0% smoked cheaper tobacco. Among current smokers, 25.3% reported that they re-duced smoking amount and 39.0% former smokers reported that theyquit smoking due to the increase of tobacco prices. Use an e-cigarettedue to the price increase of tobacco was reported in 5.4% and 5.2% of…	NA	Income (household), Education level	household income (≤1817, 1818–2726, 2727-3635, or≥3636 US $; 1 US$ = 1100 won),education level (≤middle school, high school, or≥college) Income (total, N): * ≤1817 = 13563 * 1818–2726 = 8903 * 2727-3635 = 7529 * ≥3636 US $ = 11060 Education (total, N): * ≤middle school = 10337 * high school = 17801 * ≥college = 12917 "Lower" income/education level: levels compared to higher/highest level "Low" in…	household income (≤1817, 1818–2726, 2727-3635, or≥3636 US $; 1 US$ = 1100 won),education level (≤middle school, high school, or≥college) Income (total, N): * ≤1817 = 13563 * 1818–2726 = 8903 * 2727-3635 = 7529 * ≥3636 US $ = 11060 Education (total, N): * ≤middle school = 10337 * high school = 17801 * ≥college = 12917 Higher income/education level: levels compared to lower/lowest level Low income …	NA	NA	NA	TheaOR for reducing smoking was significantly higher in subjects witha low household income compared to those with a higher income. Thismeans that the increase of the price of tobacco might have dis-proportionately influenced smokers according to their economic status.Because the lowest household income group traditionally has a higherrisk of smoking than the highest household income group in Kor…	Same intervention (Korean price increase of cigarettes) as paper 36
84	2166	Practice-Based Evidence of Effectiveness in an Integrated Nutrition and Parenting Education Intervention for Low-Income Parents	['Dickin, K. L.', 'Hill, T. F.', 'Dollahite, J. S.']	Journal of the Academy of Nutrition and Dietetics	2014	Original research	English		America	Quantitative	Pre-post	Low-income families (parents of 3- to 11-year-olds) within the Expanded Food and Nutrition Education Program in New York State Five Expanded Food and Nutrition Education Program sites inNew York State were selected based on staff interest, evi-dence of community collaboration, and variation in countylocation and population characteristics. The selected countieswere dispersed throughout the state …	N = 210 parents	low-income parents (including a few other caregivers,eg, close relatives responsible for child care and provision ofmeals) of children aged 3 to 11 years		An Integrated Nutrition and Parenting Education Intervention series of eight workshops delivered to small groups. A new curriculum called“Healthy Children, Healthy Families:Parents Making a Difference!”was developed to incorporateparenting education and a socioecological perspective10intonutrition education delivered through the Expanded Foodand Nutrition Education Program. Healthy Children, Heal…	promoted six nutrition and physical activity recommendations relevant to maintaining healthy weights and reducing chronic diseaserisk.	8 workshops (90 min), over 8 weeks	2 times: program entry and exit	Healthy eating; Physical activity	Report frequency (per day, week, ormonth, as appropriate) of key behaviors on 5-point Likert-type scales ranging from, for example, almost never to almost always. Parents: * food behaviors: intake of vegetables, fruits, soda, low-fat milk and yogurt * moderate physical acticity * A few items covered parental feedingbehaviors, such as eating meals with the child and allowing the child to decide ho…		Yes (some), but not according to taxonomy	Facilitating dialogue and anchoring content inparticipants’experiences,11and by building self-efficacy andgoal-setting skills. four key strategies: teaching by example;helping children feel good about themselves; offering choiceswithin limits; and creating home environments that supporthealthy choices. Parenting practices were presented as a setof tools to help parents interact with children in p…	NA	Yes	No	Overall: Mean scores improved significantly for most behaviors, including adult fruit and vegetable intake; adult and child low-fat dairy and soda intake; and child fast-food intake, activity, and screen time (P<0.001). Many parents reported eating together with children at program entry, leaving little room to improve, but about 20% reported at least a 1-point improvement (on a 5-point scale).Th…	Behavior change scores were negatively correlated with entry scores (_x0002_0.57;P<0.0001), as expected, given that high entry scores limit room for improvement.	Income	Low-income: 185% of poverty or below (all participants were low-income) Five Expanded Food and Nutrition Education Program sites in New York State were selected based on staff interest, evi-dence of community collaboration, and variation in county location and population characteristics. The selected countieswere dispersed throughout the state and included rural,suburban, and urban communities. I…	NA	NA	NA	NA	NA
85	2170	Power Up for Health: Pilot Study Outcomes of a Diabetes Prevention Program for Men from Disadvantaged Neighborhoods	['Walker, E. A.', 'Weiss, L.', 'Gary-Webb, T. L.', 'Realmuto, L.', 'Kamler, A.', 'Ravenell, J.', 'Tejeda, C.', 'Lukin, J.', 'Schechter, C. B.']	Am J Mens Health	2018	Original research	English		America	Quantitative	Quasi-experimental intervention: Pre-post	men of color with prediabetes from disadvantaged neighborhoods of New York City. at five different recreation centers located in predominantly low-income neighborhoods across New York City: Power Up for Health was implemented in five different recreation centers of the New York City Parks (NYC Parks) sites. These centers were located in disadvantaged neigh-borhoods with predominantly low-income r…	N = 25 (attended at least 4 sessions) N = 23 (end of program outcomes)	low-income at-risk men		An adapted 16-week diabetes prevention program entitled “Power Up for Health” of the Diabetes Prevention Program (a lifestyle intervention to prevent onset of type 2 diabetes among high-risk individual) The curriculum was facilitated by male lifestyle coaches only; one group was conducted in Spanish The Power Up for Health program included the 16-weekly, 1-hr core sessions of the NDPP, with the c…	to prevent onset of type 2 diabetes among high-risk individual	16 weeks: weekly sessions (1 hour)	2 times: baseline and end of program (16 weeks)	Healthy eating; Physical activity	weight loss reported as percent of weight lost and change in weight in pounds (lb) from baseline to 16 weeks among those who attended at least four sessions.	lifestyle activities, depressive symptoms, and self-reported health status Health behaviors specifically: changes in assessments of healthy eating and physical activity using items from the Summary of Diabetes Self-Care Activities (SDSCA) (Toobert, Hampson, & Glasgow, 2000)	No	NA	NA	Yes	No	Overall: End of program outcomes (n = 23) varied by site and included a mean weight loss of 3.8% (9.7 lbs); 3 of the 5 sites had a mean weight loss of 5.6%, meeting the national goal of 5%–7%. Men (n = 23) attended a mean of 11.6 of 16 sessions. Improvement in depressive symptoms, healthy eating and exercise, and health status were also seen Health behavior specifically: There were improvements i…	NA	Neighborhood disadvantage (low-income)	disadvantaged neighborhoods of New York City: at five different recreation centers located in predominantly low-income neighborhoods across New York City. Power Up for Health was implemented in five different recreation centers of the New York City Parks (NYC Parks) sites. These centers were located in disadvantaged neigh-borhoods with predominantly low-income residents and limited access to reso…	NA	NA	NA	NA	NA	Describes same intervention as paper 86
86	2171	Power Up for Health-Participants' Perspectives on an Adaptation of the National Diabetes Prevention Program to Engage Men	['Realmuto, L.', 'Kamler, A.', 'Weiss, L.', 'Gary-Webb, T. L.', 'Hodge, M. E.', 'Pagán, J. A.', 'Walker, E. A.']	Am J Mens Health	2018	Original research	English		America	Qualitative	Cross-sectional: 9 interviews, 1 focus group	men residing in low-income communities in New York City. As described elsewhere, 25 individuals across five groups at different sites attended at least four sessions and were counted as Power Up for Health participants (as per NDPP guidelines). Participants represented in the focus group and interviews were demographically similar to the larger group; Latino and African American men comprised the…	Focus group: N = 7 participants of the program Interviews: N = 9 participants of the program	all participants of the pilot were eligible and invited		five NYC Parks sites in disadvantaged neighborhoods from fall 2015 through summer 2016. Four of the groups were con-ducted in English, one in Spanish. The intervention included 16-weekly, 1-hour core sessions facilitated by male lifestyle coaches. (A full description of the program design and implementation, as well as the main outcomes are described elsewhere [Walker et al., 2018; Gary-Webb et a…	diabetes prevention	16 weeks: weekly sessions (1 hour) From fall 2015 through summer 2016	1 time: interview/focus group data Focus group: in early 2016, following completion of the first two groups Interviews: following the completion of the second set of groups, in the summer and fall of 2016.	Healthy eating; Physical activity	Perceptions of the program: •Overall, what did you think of the program? •Which aspects of the program were the most challenging for you? Why? Program impacts (Health behavior: eating habits, exercise habits) •Do you feel the program has impacted your health—either how healthy you feel or any reports you’ve heard from your doctor (if you’ve been)? •Have your eating habits changed since you began …		No	NA	NA	Yes	No	Overall: Interview and focus group participants had positive perceptions of the program and described the all-male aspect of the program and its reliance on male coaches as major strengths. Men felt the all-male adaptation allowed for more open, in-depth conversations on eating habits, weight loss, body image, and masculinity. Participants also reported increased knowledge and changes to their di…	Barriers: tracking food Physical activity: barriers (tired etc.) Initially, the research team assumed that holding the classes at recreation centers with fitness equipment and exercise classes, and providing participants with center memberships, would encourage them to exercise at the centers. However, few of the men indicated that they had used the recreation center facilities or that they prefe…	Neighborhood Income (low-income communities) Disadvantaged neighborhoods	five NYC Parks sites in disadvantaged neighborhoods	NA	NA	NA	NA	NA	Participant perspectives on intervention Describes same intervention as paper 85 Intervention contains (partly) e- or m-health --> but include See description paper 85 + "The program incentives, including a pedometer and water bottle, were described by one participant as a good motivator in mak-ing these healthy behavior changes." And "He gave us tools. He gave us [a pedometer]. Listen, that insp…
89	2235	A Pilot Walking Program for Mexican-American Women Living in Colonias at the Border	['Mier, Nelda', 'Tanguma, Jesus', 'Millard, Ann V.', 'Villarreal, Edna K.', 'Alen, Maria', 'Ory, Marcia G.']	American Journal of Health Promotion	2011	Original research	English		America	Quantitative	Nonexperimental, one-group, pretest and posttest	low-income Spanish-speaking Mexican-American women 18 years of age and older living in economically disadvantaged, poorly urbanized areas (known as colonias) in the South Texas border region. i.e., a socioeconomically disadvantaged minority group. A majority of participants were unemployed (n = 9, 56.3%; employed n = 5, 31.3%), had low levels of education (< high school n = 9, 56.3%; > high schoo…	N = 16	Study eligibility criteria includedbeing a female residing in acolonia,atleast 18 years of age, not pregnant,Mexican-American (determined byself-identification), and willing to par-ticipate in the study.		¡Vamos a Caminar! (Let’s Walk!) The program was a home-based, culturally sensitive, theoretically driven walking program, and facilitated by community health workers The walking program for this pilotstudy was developed based on thePhysical Activities Workbook,10designedaccording to physical activity guide-lines and based on theory from theStages of Change Model (SCM). Thisframework postulates th…	to accumulate at least 30 min-utes of moderate intensity walking onmost, preferably all, days of the week.	12 weeks	2 times: baseline and at 3 months	Physical activity	Changes in physical walking levels, depressive symptoms, and stress levels Walking level was assessed using theshort-form self-report of the Interna-tional Physical Activity Questionnaire(IPAQ). This scale asks participants toreport activities performed for at least10 minutes in the past 7 days. Respon-dents reported time spent in physicalactivity performed across leisure time,work, domestic acti…		Yes (some), but not according to taxonomy	Using anindividualized problem-solving andself-management approach to discuss behavior change strategies to increasewalking levels according to the par-ticipants’ readiness level. The pro-gram sessions also included discussions and activities related to ways to incorporate walking into the women’s lifestyle; barriers to walking; injury prevention; benefits of physical activity; establishing and f…	NA	Yes	No	After exposure to the program, the participants reported a significant increase in walking (915.8 metabolic equivalent min/wk; p = .002) and lower depressive symptoms (p = .055) and stresslevel scores (p = .017).	NA	Income; Disadvantaged areas (poor)	Hidalgo County, Texas, 1 of the 10 poorestcounties in the United States4locatedat the border between Texas andMexico. Mexican-Americans living inareas known ascoloniasbelong to oneof the most disadvantaged, hard-to-reach minority groups in the country.Coloniasare unincorporated, impover-ished settlements, in which many peo-ple live in trailers or self-built housesand lack basic services (e.g., dr…	NA	NA	NA	NA	NA
90	2237	Pilot Testing of the PRAISEDD Intervention Among African American and Low-Income Older Adults	['Resnick, B.', 'Shaughnessy, M.', 'Galik, E.', 'Scheve, A.', 'Fitten, R.', 'Morrison, T.', 'Michael, K.', 'Agness, C.']	Journal of Cardiovascular Nursing	2009	Original research	English		America	Quantitative	single-group repeated-measures (pre-post)	African American (AA) and low-income older adults living in an urban senior housing facility. mean (SD) age was 76.4 (7.6) years, and most were female (64%) and AA (86%). Most (53%) of the participants were widowed, andthe remaining were divorced (19%), separated (9%),or never married (19%). Participants had an average(SD) of 11.0 (4.7) years of education.	N = 22	Residents were eligible to partic-ipate if they were 65 years of age and older, couldread and write English, recall 4 words per the Mini-Cog,27passed the Evaluation to Sign Consent,28hada known history of either hypertension or hyperlipid-emia and sedentary behavior (less than 30 minutesdaily of moderate level PA), were on either antihyper-tensive or lipid-lowering medications, and managedtheir o…	Participants were excluded from thestudy if they had not been evaluated by a primaryhealthcare provider within the past 2 years and ifthey did not pass the Exercise and Screening for Youscreening test.29The Exercise and Screening for Youis a 6-item screening tool completed with the par-ticipant and used to identify individuals who mightbe at risk for adverse events if they participated in theexer…	People Reducing Risk and Improving Strength through Exercise, Diet and Drug Adherence (PRAISEDD), which is geared at increasing adherence to CVD prevention behaviors among AA and low-income older adults. The PRAISEDD intervention uses a theoretically based, culturally sensitive, individualized approachcombining person-to-person and group interactionsto facilitate adherence to CVD prevention behav…	at increasing adherence to CVD prevention behaviors and directly improving cardiovascular risk profiles among AA and low-income older adults.	12 weeks	2 times: baseline and after a 12-week intervention period	Healthy eating; Physical activity	physical activity, diet, medication adherence beliefs and behaviors, and blood pressure: time spent in moderatelevel PA, adhering to cholesterol and sodium intake recommendations (food intake), and adhering to antihypertensiveand lipid-lowering medications		Yes (some), but not according to taxonomy	techniques known to strengthen self-efficacy and outcome expectations; First week: Delivering education, verbal encouragement, Development of goals (identifying a behavior change goal), Other weeks: aerobic exercise, Health promotion education (tips included reviews of sodium or fatcontent in commonly used food products, suggestionsfor substitutions when cooking to include low satu-rated fat alte…	NA	Yes	No	An intention-to-treat analysis was used. There were significant decreases in systolic (P= .02)and diastolic blood pressure (P= .01) and a nonsignificant trend toward improvement in cholesterol intake(P= .09). There were no changes in time spent in moderate-level physical activity, sodium intake, medicationadherence, or self-efficacy and outcome expectations across all 3 behaviors. The PRAISEDDint…	The PRAISEDD interventionshould be revised to incorporate environmental and policy changes that influence CVD prevention behaviorsand explore the impact of social networking as it relates to diffusion of the intervention among participants inlow-income housing facilities. Unfortunately, 15%of the sample did not engage in any sessions. We usedan intention-to-treat analysis, although future workwit…	Income Education also measured	Sample described as low-income, but income is not specified. Not defined what is perceived as low-income, not substantiated with data. Education is also measured (but only in descriptives). a group of AA and low-income older adults living in asenior housing facility (low income not specified) age, race, gender, marital status, education also measured: Participants had an average(SD) of 11.0 (4.7)…	NA	NA	NA	NA	NA
91	2246	A pilot study assessing the addition of a Quit and Win program to pharmacist-led intensive smoking cessation therapy in a predominantly underserved, minority population	['Evoy, K. E.', 'Ford, K. H.', 'Nduaguba, S.', 'Taylor, A.', 'Thomas, L.']	Tobacco Prevention & Cessation	2019	Original research	English		America	Quantitative	single-center, prospective, open-label (based on date of study enrollment) controlled study	The demographic composition of this clinic was predominantly underserved, minority patients. predominantly underserved (82% had annual household income <$25000), minority (69.1%), and female (58%) patients at a primary care clinic in San Antonio, Texas The mean age was 52.2 years (standard deviation, SD=10.3 years). The majority of participants were female (57.7%), Hispanic (41.8%), single (37.8%…	N = 111 Intervention: N = 85 Control: N = 26	Inclusion criteria were: age ≥18 years, provision of informed consent, current smoking status (patient reported current use of inhaled carbon monoxide (CO) producing tobacco products, including cigarettes, cigars, or pipes, confirmed by exhaled CO level ≥10 ppm), ready to quit smoking in the next 30 days, and agreement to return to the clinic for both follow-up visits at 1 month and at 3 months.		Integrating a Q&W into an established, pharmacist-led intensive smoking cessation service. Current smokers received pharmacist-led behavioral counseling and smoking cessation pharmacotherapy. Intervention group patients who successfully quit (verified by self-report and exhaled carbon monoxide) at 1 month and 3 months post-quit date were entered into a draw for $1000 (Quit and Win; Q&W). The cont…	improve smoking cessation rates	Patients attending their first visit to the pharmacist service from 1 March to 31 August 2017 were included in the intervention group, whereas patients enrolled between 1 September to 30 November 2017 were included in the control group. follow-up visits, at 1 month and at 3 months, and had quit smoking at both time points, as indicated by both self-report and exhaled CO, they would be eligible to…	3 times: baseline, 1 month, 3 months follow-up	Tobacco use	Smoking status: The questions ‘Do you currently smoke cigarettes, cigars, or pipes?’ and ‘Have you smoked cigarettes, cigars, or pipes in the last seven days?’ were used to determine current use and 7-day point prevalence, respectively. To objectively measure smoking status, the patient’s exhaled CO level was obtained using the Smokerlyzer® CO monitor (CoVita/Bedfont, Santa Barbara, CA). A CO rea…	Initial patient interview: questions addressing smoking history: type of tobacco product(s) used, number of past quit attempts, past use of smoking cessation pharmacotherapy, past receipt of behavioral counseling for smoking cessation, amount of tobacco used per day, stage of readiness to quit, and level of nicotine dependence using the Fagerström test for nicotine dependence Evaluation Q&W: at t…	Yes, but not according to taxonomy (possible to code)	Monetary/financial incentive BCT: 10.1 Material incentive (behavior)	1	Yes	No	Overall (abstract): Quit rates at 3 months were 27% and 19% in the intervention and control groups, respectively (p=0.22). Female gender (OR=2.84; p=0.04) and Fagerström score (OR=0.71; p<0.01) were significant predictors of quitting. The addition of Q&W to intensive smoking cessation services increased clinic referrals and numerically improved cessation rates, although this difference was not st…	Unlike most prior Q&W, the present Q&W was offered in addition to intensive smoking cessation therapy (i.e. one-on-one patient counseling plus pharmacotherapy). Although free medication was not provided in the present study, one-on-one counseling and prescriptions for pharmacotherapy were available to all study participants. This methodology led to a considerably higher quit rate among our contro…	Income (underserved, minority patients in clinics)	predominantly underserved (82% had annual household income <$25000), minority (69.1%) The mean age was 52.2 years (standard deviation, SD=10.3 years). The majority of participants were female (57.7%), Hispanic (41.8%), single (37.8%), had a high school education or less (65.7%), and earned less than $25000 annually (82.0%). Less than 4% of patients had a household income of $50000 or greater, and…	NA	NA	NA	NA	NA
92	2248	A Pilot Randomized Clinical Trial of Brief Interventions to Encourage Quit Attempts in Smokers From Socioeconomic Disadvantage	['Steinberg, M. L.', 'Rosen, R. L.', 'Versella, M. V.', 'Borges, A.', 'Leyro, T. M.']	Nicotine Tob Res	2020	Original research	English		America	Quantitative	Randomized Clinical Trial: Pilot	Daily smokers (N = 57) from socioeconomic disadvantage (low-income) recruited from a local community soup kitchen Approximately half of parti-cipants (50.9%) reported not completing high school and many reported either just (41.4%) or not (40.4%) meeting basic expenses. A total of 57 participants (Mage = 47.4 years [SD = 10.7]), completed the study. A majority of participants reported their biolo…	N = 58 (in analysis due to lost to follow-up: N = 53) Referral-Only: n = 20 (N = 17) Brief MI: n = 19 (N = 18) NRT sampling: n = 19 (N = 18)	Participants were required to be daily smokers, aged 19–65, to provide an expired breath CO reading greater than 5 ppm, receiving services at a Central NJ based social services agency, and able to read and speak English.	Participants were excluded if they were already taking U.S. Food & Drug Administration approved smoking cessation aids, taking anti-psychotic medications, self-reported current medical issues of po-tential concern to nicotine replacement users, or had pending legal issues with potential to result in incarceration. Women had to be using effective birth control and could not be pregnant or nursing …	brief evidence-based interventions: Brief (eg, 30 m) Motivational Interviewing, Nicotine Replacement Therapy (NRT) sampling, or a Referral-Only intervention. All interventions were provided immediately following completing of the assessment measures described above. Referral-Only (control): The Referral-Only intervention consisted of simply providing written information regarding how to contact t…	to increase cessation attempts	Referral-Only (control): providing written material, location and phone number Brief MI: 30 minutes NRT Sampling: 10 minutes	2 times: baseline, follow-up (1-month/30 days post intervention)	Tobacco use	(1) making a serious quit attempt within the 30 days following the intervention and (2) engagement in treatment-seeking behavior (ie, using NRT, and/or contacting a quitline or local tobacco dependence treatment clinic).	(1) changes in daily cigarette consumption; (2) biochemically verified abstin-ence (CO [carbon monoxide] < 5 ppm) postintervention; (3) be-liefs about NRT; and (4) importance, confidence, and readiness to quit. Measures: Fagerström Test for Cigarette Dependence: This 6-item scale was used to evaluate the quantity of cigarette con-sumption, the compulsion to use, and nicotine dependence. The measu…	Yes, but not according to taxonomy (possible to code)	Arm: Motivational interviewing (part of '3.1 Social support (unspecified)' Arm: Nicotine replacement therapy (11.1 Pharmacological support)	2 (1 per intervention-arm)	Yes	No	Overall (abstract): Nonsignificant group differences indicated that participants randomized to the NRT sam-pling condition were more likely to make a quit attempt (moderate effect size). Approximately 40% of the sample reported making a serious quit attempt at follow-up. Significant differences in cigarettes per day at follow-up, controlling for baseline, were observed, with participants in the M…	None of the brief interventions used in the current study were enough to produce substantial amounts of biochemically con-firmed cigarette abstinence. Indeed, only one participant across the three interventions had biochemically confirmed abstinence at the 30-day follow-up and just six self-reported at least 1 day of abstin-ence at some point during the 30-day follow-up period. This finding is no…	Socioeconomic disadvantage	Approximately half of parti-cipants (50.9%) reported not completing high school and many reported either just (41.4%) or not (40.4%) meeting basic expenses. The sample was racially and ethnically diverse with 15.8% identifying as Latino, 49.1% as white, 43.9% as black/African American, and 5.3% as American Indian or Alaska Native. The majority (49.1%) re-ported completing high school, with 19.3% …	NA	Subjective financial strain This 9-item measure was used to assess participants’ perceptions of financial strain. Eight items (eg, How difficult is it to afford a home suitable for [yourself/your family?]) were rated on a 3-point scale (1 = No Difficulty to 3 = Very Great Difficulty). The final item asked participants to report how much money they have left over at the end of each month. Subjecti…	Both within low SES group, but relatively low vs. less low. Higher financial strain: moderate to high in financial strain vs. Lower/less financial strain They reported an average finan-cial strain score of 20.5 (SD = 4.6), with 40.4% reporting not meeting and 41.4% reporting just meeting basic expenses.	Not high SES, but relatively less low (see specified low SES)
94	2275	Physical Activity Promotion of Ethnic Populations in Deprived Communities: From Determinants to Intervention	['Minou, Masoumeh']	ProQuest Dissertations Publishing	2011	Dissertation	English	Study 3 (Chapter 5)	England	Mixed-methods	Quantitative: non-controlled randomised design (questionnaire) Qualitative: cross-sectional (interviews)	in a deprived disadvantaged population the inactive population with BRM, low income groups and people with physical and/or mental limitations being prioritised Low income groups, women/girls, people with disabilities, older people (aged 60+) and BRM groups were specifically targeted. Quantitative: Of the 719 beneficiaries 94% resided in the post code area L8, three quarters were female, 45% were …	Quantitative: N = 153 Qualitative: N = 10			the multi-component community based intervention: the "Work-Out Project" was designed to address the barriers identified in studies 1 and 2 in the context of the socio-ecological model and was tailor made to the needs of disadvantaged individuals including the BRM groups. This intervention aimed to use the following components for promoting physical activity: a) An informational approach: Communi…	which aimed to tackle health inequality through increased participation in physical activity and engagement in the community in a deprived disadvantaged population. The intervention programme primarily aimed to help individuals overcome personal, social and environmental barriers to physical activity, and to enhance the capacity of the local community to promote physical activity. The secondary a…	18 months	MM Quantitative: 2 times (baseline, 3 months after project) Qualitative: 1 time (interview)	Physical activity	The evaluation for the Work-Out Project aimed to: - a) Assess whether the target audience were recruited into the project b) Measure the effectiveness of the project at increasing physical activity levels c) Determine whether aims and objectives of the Work-Out project agreed by the stakeholders were adopted and implemented, d) Assess whether changes in physical activity behaviour were maintaine …		Yes, but not according to taxonomy (not possible to code)	This intervention aimed to use the following components for promoting physical activity: a) An informational approach: Communitywide marketing campaign b) A social support intervention approach in community settings (e. g., setting up the fitness activators system in local community centres) c) An environmental approach: Enhanced access to the local places for physical activity combined with stak…	NA	Yes	No	Findings from the evaluation indicated that the formulation and development of the Work-Out project was linguistically and culturally appropriate as this intervention used local "fitness activators" to support the participants and resulted in increased physical activity. Quantitative: Participants significantly increased their intensity and frequency of physical activity during the project. Major…		Deprived population from (deprived areas); Income	place of residence, national insurance number, previous and current employment status, qualifications, ethnicity, single parent were also measured in a deprived disadvantaged population the inactive population with BRM, low income groups and people with physical and/or mental limitations being prioritised Low income groups, women/girls, people with disabilities, older people (aged 60+) and BRM gr…	NA	NA	NA	NA	NA
101	2518	Outcomes of a nutrition and gardening education program: A qualitative study	['Townsend, Charissa']	ProQuest Dissertations Publishing	2005	Thesis	English		America	Qualitative	Cross-sectional: In-depth interviews (after program and follow-up interviews) and participant observation	low-income adults of the underserved south side of Southtown, eligible for or receiving food stamps.	Interviews: N = 10 program participants with partly overlap (N = 9 initial, N = 8 follow-up)			Growing Healthy Program, a community-based hands-on gardening, nutrition, and cooking program based in Washtenaw County, Michigan. This program was created through a partnership of several agencies within Washtenaw County Michigan: Sprouting Dreams; Michigan State University Extension's Family Nutrition Program (MSUE FNP); Washtenaw County Public Health; and the Southtown Health Coalition. Sprout…	to provide a creative solution to unhealthy eating and lack of physical activity among residents of the underserved south side of Southtown.	5 weeks, with weekly classes of 2,5 hours	2 times: Interviews: 2 times (initial interviews at 1 month after program, follow-up at 9 months after the program)	Healthy eating	increased knowledge related to health, behavioral changes, and increased self- efficacy These interviews brought forth information on: what participants gained from the course in terms of knowledge about cooking; gardening and food safety; how they would possibly apply this knowledge; and how learning occurred for them.Follow-up interviews were conducted with the participants to understand what c…		Yes (some), but not according to taxonomy	This was to be done by providing information and increasing skills in gardening and cooking. Activities consisted of demonstrations of gardening techniques, plants, and tools; and cooking demonstrations where participants aided in the preparation of the meal. There also were explanations of nutritional content of meals, of how to access different food, and food preservation and safety skills. In …	NA	Yes	No	While none of the instructors specified what cooking healthily meant in the interviews, participants describe how one instructor showed them alternative methods of cooking food that were described as “healthier” such as baking instead of frying, removing excess fat from meat before cooking and using herbs in place of salt As a result, participants increased knowledge, made behavior changes, and h…		Income	low-income communities: low-income families of the underserved south side of Southtown, eligible for or receiving food stamps. Not substantiated by numbers/demographics	NA	NA	NA	NA	NA
104	2648	Nutrition knowledge and associated behavior changes in a holistic, short-term nutrition education intervention with low-income women	['Rustad, C.', 'Smith, C.']	J Nutr Educ Behav	2013	Original research	English		America	Quantitative	Pilot: Pre-post, 1 study condition (intervention group)	Ethnically diverse, low-income women, 23–45 years of age, living in the Minneapolis/St Paul area Women, all of whom were eligible for the Supple-mental Nutrition Assistance Program Women in this study were AmericanIndian (36%), African American(32%), and white (15%); most had received some high school education (31%). Supplemental Nutrition Assistance Program benefits were received by 77% of wome…	N = 118	English-speaking		Holistic, Short-term Nutrition Education Intervention on a comprehensive array of nutrition and health topics: Three educational sessions providing a comprehensive curriculum of nutrition and healtheducation via experiential and interactive lectures, activities, and demonstrations. One week to implementknowledge and behavioral changes, and pre- and postsurvey sessions to collect anthropometric da…	positively affect behavioral change	4 weeks	2 times: week 1 and week 6	Healthy eating; Physical activity	The knowledge variable included 11 questions pertaining to generalnutrition and health knowledge Regarding health behavior (* 1 item physical activity): food frequency data using food frequency questionnaire protocols from research conducted in similar populations. The behavior variable included 11questions about general nutritionand health behaviors from the past24 hours or the past week. Questi…		Yes (some), but not according to taxonomy	Each education sessionwas divided into 4 components:(1) introduction, (2) interactive andexperiential education, (3) an exerciseelement, and (4) closure. The interactive/educationalportion of each session containedthe critical education pieces, pre-sented by way of lecture or discussion,interactive activities, and demonstra-tions.	NA	Yes	No	Overall: Postintervention increases in nutrition knowledge and favorable nutrition behavioral changes(P<.05). A short-term nutrition intervention using comprehensive nutritionand health education through experiential and interactive lessons, activities, and demonstrations has thecapacity to increase nutrition knowledge and favorably change nutrition behaviors in a sample oflow-income women. Knowl…	NA	Income	Women, all of whom were eligible for the Supple-mental Nutrition Assistance Program Women in this study were AmericanIndian (36%), African American(32%), and white (15%); most had received some high school education (31%). Supplemental Nutrition Assistance Program benefits were received by 77% of women, and 69% had anannual household income <$10,000(Table 1). Education - n (%): Some high school 3…	NA	NA	NA	NA	NA
108	2693	Non-Pharmacological Treatment for Primary Headaches Prevention and Lifestyle Changes in a Low-Income Community of Brazil: A Randomized Clinical Trial	['Fernando Prieto Peres, M.', 'Prieto Peres Mercante, J.', 'Belitardo de Oliveira, A.']	Headache	2019	Original research	English		Brazil	Quantitative	Randomized, open-label clinical trial	underserved, poor communities: individuals with primary headaches of a small, low-income community of the Brazilian Amazon (the riverine/rural population). a low-income population area of the Brazilian Amazon The study was conducted between April 2013 and December 2014 in the riverine community of Novo Airão, a small city located at the Brazilian Amazon, State of Amazonas, Brazil. The population …	N = 74 Relaxation (n = 25), physical activity orientation program (n = 25), or both (n = 24)	The inclusion criteria were individuals that agreed to participate in the study, from both sexes, aged between 18 and 65 years, who were diagnosed with some form of primary headache (presenting with headache frequency >2 per month), according to ICHD-II.25	We excluded patients with suspected secondary headaches.	aerobic exercise, relaxation, or the combination of both: physical activity (PA), relaxation (RLX), or physical activity plus relaxation (RLX+PA) Relaxation sessions were delivered 3 per/week (group sessions), and physical activity orientation/counseling was delivered on visits for checking headache status (PA group), or at relax-ation sessions (RLX+PA group). Interventions.—Relaxation.—Relaxatio…	Both aerobic exercise and relaxation interventions would promote significant reductions in primary outcome variable, and the groups receiving aerobic exercise would change health behavior toward increased phys-ical activity levels.	6 months (3 times a week)	2 times: baseline and after 6 months	Physical activity	changes in days with headache	changes in duration of attacks, pain intensity, and physical activity levels For the purpose of simplification, pain intensity in the diaries was categorized as 1 = “very light,” 2 = “mild,” 3 = “moderate,” and 4 = “severe,” and the short-version of the International Physical Activity Questionnaire (IPAQ) was used to assess physical activity levels.34 IPAQ scores are expressed as metabolic equiva…	Yes (some), but not according to taxonomy	Relaxation sessions were delivered at classrooms of a public school by researcher JPPM. The participants allocated to the physical activity program were instructed to walk/jog for 20–30 minutes, 3 times a week, at a self-selected intensity. On 4 separate visits, we conducted supervised exercise sessions with heart rate monitoring (wearable heart rate monitor F5, Polar Electro®, Finland) and psych…	NA 3arms	Yes	No	Overall (abstract): Intention to treat analyses showed all interventions as effective to reduce days with headaches and duration of attacks (both P < .01). Pain intensity was reduced only in relaxation and relaxation + physical activity groups (both P < .01). Physical activ-ity levels increased only in the relaxation + physical activity group (P < .05). Non-pharmacological interventions such as p…	On one hand, together with our data, these studies indicate that integrating multiple health care professionals with goal-oriented approaches may be efficacious to reduce headaches and promote health behavior. On the other hand, to comply with multiple inter-ventions may be more difficult for patients. This was confirmed in our study by a higher attrition rate observed in the combined interventio…	Income	Underserved, poor communities (individuals from a low-income community): The study was conducted between April 2013 and December 2014 in the riverine community of Novo Airão, a small city located at the Brazilian Amazon, State of Amazonas, Brazil. The population in the riverine/rural area is 5224, and the city’s Human Development Index is 0.57, with a gross domestic product per capita of US$ 1607…	NA	NA	NA	NA	NA
109	2713	New Neighborhood Grocery Store Increased Awareness Of Food Access But Did Not Alter Dietary Habits Or Obesity	['Cummins, Steven', 'Flint, Ellen', 'Matthews, Stephen A.']	Health Affairs	2014	Original research	English		America	Quantitative	Pilot: Pre-post	low-income US populations of underserved neighbourhoods in Philadelphia: a single low-income, predominately African-American community These neighborhoods - one intervention and one comparison - were matched on race/ethnicity, income and demographic profile and delineated by contiguous census tractsencompassing the main full-service food retail provision of each neighborhood. Household income (%)…	N = 656	To be eligible for thestudy at baseline households were required to be located in either of the two selectedneighborhoods and to have one primary food shopper aged 18 or older residing within thehome.	NA	increasing neighborhood supermarket provision/improving food access Onemajor initiative is the $400 million Healthy Food Financing Initiative, a central componentof a range of interventions promoted by the White House Task Force on Childhood ObesityLets Move! campaign12, 13. Such interventions are based on the idea that encouragingsupermarkets and grocery stores to open in underserved neighborhoo…	improving healthy food access	Baselinedata collection occurred between June and September 2006, with individual follow-up June-November 2010. The supermarket was trading in December 2009, giving a minimum post-intervention period of 6 months before follow-up data were collected	2 times: Baselinedata collection occurred between June and September 2006, with individual follow-up June-November 2010. The supermarket was trading in December 2009, giving a minimum post-intervention period of 6 months before follow-up data were collected	Healthy eating	Fruit and vegetable intake (daily) Mean fruit and vegetable intake was assessed using the Block FoodFrequency Questionnaire20, 21. This tool captured the consumption of 10 fruits and 12vegetables over the past month. Standardized algorithms were used to compute total dailyfruit and vegetable intake	NA	Yes, but not according to taxonomy (possible to code)	Improving food access through increasing supermarket provision BCT: 12.1 Restructering the physical environment, 12.5 Adding objects to the environment	2	Yes	No	The intervention moderately increased perceptions of food access, but did not lead to changes in fruit and vegetableintake or BMI. ITT-analyses: There were no statistically significant difference in differences for BMI (DID=−0.46,P=0.56) and daily fruit and vegetable intake (DID=−0.05, P=0.84) in unadjusted analyses.For perceptions of food access a statistically significant improvement in the sum…	Relatively few residents adopted the new provision as their primary food store. Thisindicates that simply providing new food retail infrastructure is insufficient to encourage theadoption of the new food supermarket as the main food shopping resource and complementary initiatives to encourage the adoption of the new provision are thereforerequired. This suggests that the development of new food r…	Income (community, neighborhood)	NA a representative sample of residents of two Philadelphia neighborhoods.These neighborhoods - one intervention and one comparison - were matched on race/ethnicity, income and demographic profile and delineated by contiguous census tractsencompassing the main full-service food retail provision of each neighborhood. Also measured: household income(greater/less than $40,000 per year), completed se…	NA	NA	NA	NA	NA	It is a pilot study in one intervention community, withsamples that were not large, and pre-dominantly African-American - though this group areconsidered the most at risk. However the sample was representative of the residentpopulation, which has high proportions of university students and established older retiredpersons. The longitudinal design means the study sample will be older than the gene…
119	2931	The mindful moms training: development of a mindfulness-based intervention to reduce stress and overeating during pregnancy	['Vieten, C.', 'Laraia, B. A.', 'Kristeller, J.', 'Adler, N.', 'Coleman-Phox, K.', 'Bush, N. R.', 'Wahbeh, H.', 'Duncan, L. G.', 'Epel, E.']	BMC Pregnancy Childbirth	2018	Original research	English		America	Quantitative	Pre-post	high-risk, low-income overweight pregnant women in the San Francisco Bay Area As shown in Table 2, participants in the intervention were an average of 28 years old, predominantly low income, women of color, 78.2% had a high school diploma and/or some college or vocational training, and 13% had a college degree. Thirty-three percent were single, separated, or divorced. There was a notable amount o…	A total of 110 pregnant women were recruited to participate in 11 waves of the intervention with 7–13 participants in each wave between 2011 and 2013. 58 questionnaires completed	Inclusion criteria were: being pregnant, age 18 to 45 years, pre-pregnancy BMI minimum = 25 and maximum = 41 or < 300 pounds, and income to poverty ratio ≤ 500% (median income to poverty ratio in the Bay Area, specific to family size).	NA	Final intervention The resulting intervention, the Mindful Moms Training (MMT), is an experiential training where pregnant participants attend a two-hour group session once a week for eight weeks and are asked to engage in assigned readings and experiential practice daily between sessions (note: the terms “training” and “session” are used intentionally rather than “class” to imply an active rathe…	reduce stress and overeating during pregnancy	8 weeks	2 times: Baseline (enrollment), post-intervention (9 weeks)	Healthy eating	Feasibility, acceptability, and facilitator fidelity were assessed, as well as stress, depression and eating behaviors before and after the intervention. Participant Retention/Attendance Instructor Fidelity Assessment Participant Response:	NA	Yes (some), but not according to Taxonomy	Goal setting, goal refinement, stress reduction, social support, information/education (Recommendations), practicing	6 (among other things)	Yes	No	Overall: Participants attended a mean of 5.7 sessions (median = 7) out of 8 sessions total, and facilitator fidelity was very good. Of the women who completed class evaluations, at least half reported that each of the three class components (mindful breathing, mindful eating, and mindful movement) were “very useful,” and that they used them on most days at least once a day or more. Women improved…	While the brief and nonpharmacological nature of this intervention makes it a promising candidate for widespread use in supporting well-being in pregnancy, a longer, more intensive intervention may be more effective in limiting excessive weight gain. When a sample has high food insecurity, as this sample did, providing healthy food directly or easier access to healthy food may improve efficacy. W…	Income	and income to poverty ratio ≤ 500% (median income to poverty ratio in the Bay Area, specific to family size). Education also measures As shown in Table 2, participants in the intervention were an average of 28 years old, predominantly low income, women of color, 78.2% had a high school diploma and/or some college or vocational training, and 13% had a college degree. Thirty-three percent were sing…	NA	NA	NA	NA	NA	Final intervention is desribed here, but intervention was developed in waves. pregnant women participated in all waves. series of iterative waves using the Obesity-Related Behavioral Intervention Trials (ORBIT) model of intervention development, and tested its effects on stress and eating behaviors. Participants who missed a session were called the next day by the teaching assistant, and the cont…
122	2994	Mediation of effects of a theory-based behavioral intervention on self-reported physical activity in South African men	['Jemmott, J. B., 3rd', 'Stephens-Shields, A.', "O'Leary, A.", 'Jemmott, L. S.', 'Teitelman, A.', 'Ngwane, Z.', 'Mtose, X.']	Prev Med	2015	Original research	English		South Africa	Quantitative	Secondary analyses: pre-post	Men from Eastern Cape Province, South Africa (low-to-middle-income country): conducted in Eastern Cape Province, South Africa, where more than98% of the residents are Black Africans whosefirst language is isiXhosa.We identified 206 neighborhoods defined as geographical clusters tied tocensus data in the catchment area, created 103 matched pairs of neighbor-hoods similar on population size and the…	N = 1181			We developed the interventions based on the theory of planned behavior(Ajzen, 1991) and extensive formative research (Wainberg et al., 2007), includ-ing 15 focus groups and 4 pilot tests of the interventions with the target popu-lation, as well as the social cognitive theory (Bandura, 1986). The theory ofplanned behavior guided the formative research to elicit the population-specific beliefs rele…	to increase knowledge, at-titudes, perceived behavioral control or self-efficacy (Fishbein and Ajzen, 2010),and skills to practice healthful behaviors, including increasing physical activityand fruit-and-vegetable consumption and limiting fat and alcohol intake, be-haviors linked to risk of heart disease, hypertension, stroke, diabetes, and cer-tain cancers—leading causes of morbidity and mortali…	six 75-min modules, with 2 modules deliv-ered during each of 3 sessions in 3 consecutive weeks	4 times: baseline, immediate-post, and 6- and 12-month post-intervention assessments (Theory-of-planned-behavior con-structs measured immediately post-intervention were tested as potential mediators of the primary outcome,self-reported physical activity averaged over the 6- and 12-month post-intervention assessments)	Physical activity	Theory-of-planned-behavior con-structs measured immediately post-intervention were tested as potential mediators of the primary outcome, self-reported physical activity averaged over the 6- and 12-month post-intervention assessments Health behavior: Physical activity was assessed with 3 items the Centers for Disease Controland Prevention (Centers for Disease Control and Prevention, 2001) develope…		Yes (some), but not according to taxonomy	1 example of BCT according to taxonomy: Because self-efficacy is confidence in the ability to perform a behavior, despiteobstacles, an important element of the intervention was brainstorming, termed“coping planning”in a behavior-change technique taxonomy (Michie et al.,2013), to identify the participants' barriers to exercising, commonly includinglack of motivation, interest, time, and physical a…	5 (2 BCTs applied multiple times, but unclear how often exactly), among other things	Yes	No	Attitude, subjective norm, self-efficacy, and intention were significant mediators of intervention-induced increases in self-reported physical activity. The descriptive norm, not affected by the intervention, wasnot a mediator, but predicted increased self-reported physical activity. Table 2presents the means and standard errors of the outcomes andthe potential mediators by intervention and data-…	NA	Neighborhood SES (unemployed)	NA (not substantiated) low-middle-income country conducted in Eastern Cape Province, South Africa, where more than98% of the residents are Black Africans whosefirst language is isiXhosa.We identified 206 neighborhoods defined as geographical clusters tied tocensus data in the catchment area, created 103 matched pairs of neighbor-hoods similar on population size and the percentage isiXhosa-speakin…	NA	NA	NA	NA	NA
124	3076	Making and maintaining lifestyle changes with the support of a lay health advisor: longitudinal qualitative study of health trainer services in northern England	['Visram, S.', 'Clarke, C.', 'White, M.']	PLoS One	2014	Original research	English		England	Qualitative	Longitudinal interviews	socio-economically disadvantaged communities in northern England the majority of clients werefemale, white European and over the age of 50 years. Service A involved NHS healthtrainers located in various community settings to deliver one-to-one support in relation to diet, smoking and physical activity;service B involved NHS health trainers based primarily incommunity gyms to deliver an exercise-o…	13 health trainers, 5 managers and 26 clients.	After an emailintroduction by the regional programme lead, the managers of thethree services (n = 5) consented to take part in the study (conveniencesampling). Health trainers (n = 13) were notified about the studyduring team meetings and then selected using key criteria, such ashost organisation, length of time in post, and gender (purposivesampling). Recruitment of clients (n = 26) took place v…	Exclusion criteriaincluded being under 18 years of age, inability to give informedconsent, and being employed as a health trainer but notoperational at the time of the study.	support from a lay health trainer Health trainers were introduced by the UK Department ofHealth in 2004 and implemented gradually across England from2005, with the goal of reducing social inequalities in health [1,2].The role involves targeting people from marginalised or socio-economically disadvantaged communities and supporting them toincrease healthier behaviours, using a ‘support from next d…	increase healthier behaviours, using a ‘support from next door,rather than advice from on high’ approach, based on theprinciples of peer suppor	6–12weeks	4 times: Clients: 4 serial interviews conducted over 12 months (The clientinterviews were undertaken as soon as possible after their firstsession with a health trainer and approximately three, six and 12months later)	Healthy eating; Physical activity; Tobacco use	Experiences: journeyfrom engaging with a health trainer to maintaining any lifestylechanges following completion of the intervention	NA	Yes (some), according to taxonomy	social support, set achievable goals, make concrete plans to attain those goals, and use self-monitoring techniques to improve confidence The national training programme (a level 2 RSPH award in Understanding Health Improvement and level 3 City & Guilds Certificate for Health Trainers) draws on the extensive literature from health psychology, as well as community development, social support and n…	4 (examples)	Yes (but mainly experiences)	No	The final dataset comprised 116 interviews (88 with clients and 28 with staff). Discussions with health trainers andmanagers revealed a high degree of heterogeneity between the local services in terms of their primary aims and activities.However, these were found to converge over time. There was agreement that health trainer interventions are generally‘person-centred’ in terms of being tailored t…	NA	Socio-economically disadvantagd communities/areas	NA (not substantiated) Employment status of clients measured: Retired 12 Employed 7 Long-term unemployed 1 Homemaker 1	NA	NA	NA	NA	NA
126	3174	Lifestyle intervention, behavioral changes, and improvement in cardiovascular risk profiles in the California WISEWOMAN project	['Hayashi, T.', 'Farrell, M. A.', 'Chaput, L. A.', 'Rocha, D. A.', 'Hernandez, M.']	J Womens Health (Larchmt)	2010	Original research	English		America	Quantitative	Randomized clinical trial	low income, uninsured, or underinsured Hispanicwomen aged 40–64 who participate in the Cancer Detection Programs: Every Woman Counts (CDP: EWC). fourcommunity health centers in Los Angeles and San Diego counties.	N = 869 Enhanced intervention group (EIG): 433 Usual care group (UCG): 436	To be eligible forCDP: EWC,women are required to be 40 to 64 years of age, having a lowerincome (less than 200 percent of the federal poverty level[FPL]), and under- or uninsured for their healthcare coverage.In addition to theseCDP: EWCeligibility criteria and Hispanicethnicity, women were invited to participate in the study iftheir blood pressure or total cholesterol levels were consid-ered at-…	Women were excluded from the study if their blood pres-sure was greater than 180 mm Hg systolic or 110 mm Hgdiastolic or their cholesterol was greater than 400 mg=dL.Women with these ‘‘alert values’’ were referred to a physicianfor diagnosis and treatment. Also excluded from the studywere women who were pregnant or had past or current CVDevents=conditions.	Lifestyle counseling focusing on healthbehaviors was provided by bilingual, bicultural (Spanish and English) community health workers. The lifestyle intervention for the EIG participants consistedof three face-to-face sessions of assessment and counselingfor nutritional and physical activity. Intervention sessionswere provided by CHWs, approximately at one, two, andsix months after enrollment. CH…		6 months	Unknown: Between January 2006 and June 2007	Healthy eating; Physical activity; Tobacco use	Changes in health behaviors; and changes in the CVD risk profile, as measuredby the 10-year probability of having a coronary heart disease (CHD) event Health behavior: stage-of-readiness for 12 eating and physical activity be-haviors: eating habits (fruits, vegetables, fatty foods, low-fatdairy products, whole grains, sweets, and salt), smoking sta-tus, general activity level, engaging in new phy…		Yes (some), but not according to taxonomy	Counseling, establishing goals and assessing progress	3 (among other things)	Yes	No	Women in the EIG group (n¼433), compared to those in the UCG group (n¼436), experienced moreimprovements in health behaviors, both eating habits and physical activity. The improvement in the 10-yearCHD risk was greater for EIG than UCG women. Multiple regression results indicate that this improvement wassignificantly greater when the women’s CHD risk levels were in the upper quartile at baseline.…	NA	Income	Having a lower income (less than 200 percent of the federal poverty level[FPL]), and under- or uninsured for their healthcare coverage. Compared to the California population with similar socio-economic and demographic characteristics (ages 40–64, His-panic women, uninsured, and less than 200% FPL), asestimated from the 2007 California Health Interview Survey(CHIS)	NA	NA	NA	NA	NA	Paper 285 describes baseline characteristics (and partly design)
127	3177	Lifestyle Intervention and Cardiovascular Risk Reduction in the Illinois WISEWOMAN Program	['Khare, Manorama M.', 'Carpenter, Ruth Ann', 'Huber, Rachel', 'Bates, Nancy J.', 'Cursio, John F.', 'Balmer, Pamela W.', 'Nolen, Kristen N.', 'Hudson, Heather', 'Shippee, Sara J.', 'Loo, Ryan K.']	Journal of Women's Health (15409996)	2012	Original research	English		America	Quantitative	Longitudinal	disadvantaged, low-income women (English speaking)	N = 833 minimum intervention (MI): 415 enhanced intervention (EI): 418	Underinsured and unin-sured women aged 40 to 64 years who were enrolled in theIBCCP were eligible for the study	Spanish speaking	The women were randomized toeither a minimum intervention (MI) or an enhanced intervention (EI) group. Both groups received CVD riskfactor screening and educational materials, and the EI group received a 12-week lifestyle change intervention. Interven-tion materials are described elsewhere: paper 12: Minimum intervention (MI) The participants in the MI group received CVD risk factor screening and…	reducing CVDrisk	12 weeks	4 times: baseline, post-intervention, and follow-up at 1 and 2 years from baseline This article reports the change in theseoutcomes up to the 1-year follow-up.	Healthy eating; Physical activity	dietary (fat and fiber summary scales and the total number ofservings of fruits and vegetables), physical activity (meantotal hours and moderate hours per week), and clinical out-comes (systolic and diastolic blood pressure, total bloodcholesterol, low-density lipoprotein [LDL] cholesterol, bloodglucose, and body mass index [BMI]). Dietary and physicalactivity outcomes reflect lifestyle changes a…		Yes, but not according to taxonomy (not possible to code)	Not mentioned by authors (taxonomy is not mentioned at all), but some are similar to BCT taxonomy. Mentioned content of intervention curriculum: Identifying participants’ health needs and concerns (consciousness raising; self-reevaluation); Determining global and personal health benefits of eating healthy and being physically active (consciousness raising; dramatic relief; environmental reevaluat…	NA/15	Yes	No	Participants in the EI group showed significant improvement on some of the dietary and physicalactivity outcomes both at post-intervention and 1-year follow-up. Compared with the MI group, the EI groupshowed more improvement in dietary fat- and fiber-related behaviors and increased physical activity levels.There were improvements in all of the cardiovascular outcomes at post-intervention in both …	Attrition may be a limitation of this study. The EI grouphad higher rates of attrition than the MI group both at post-intervention and at 1-year follow-up. However, becauseparticipants were randomly assigned to intervention groups,it is more likely that attrition is a result of the intervention’slength rather than participant characteristics. Overall, thosewho completed the intervention were abou…	Income	disadvantages, low-income, Underinsured and unin-sured education measured" Education,n(%) <= 8th grade 69 (8.3) 9th–12th grade 495 (59.4) >= 13 years 266 (31.9) Missing 3 (0.4)	NA	NA	NA	NA	NA	English-language arm of paper 128
128	3178	Lifestyle intervention and cardiovascular disease risk reduction in low-income Hispanic immigrant women participating in the Illinois WISEWOMAN program	['Khare, M. M.', 'Cursio, J. F.', 'Locklin, C. A.', 'Bates, N. J.', 'Loo, R. K.']	J Community Health	2014	Original research	English		America	Quantitative	Longitudinal	Low-Income Hispanic Immigrant, uninsured and underinsured Women (Spanish speaking) he 180 Spanish-speaking immigrants in thissample made up 17.6 % of the IBCCP participants recruitedinto the IWP; 90 (50 %) received the EI and 90 (50 %)received the MI. At baseline there were no significant dif-ferences between the EI and MI groups by age (p=0.48),education (p=0.49), or acculturation level (p=0.97)…	N = 180 minimum intervention (MI): 90 enhanced intervention (EI): 90	Spanish speaking	English speaking	The women were randomized toeither a minimum intervention (MI) or an enhanced intervention (EI) group. The IWP curriculum was designed by CI in collaborationwith IDPH and UIC by adapting its evidence-based nutri-tion and physical activity curricula to the target population[15,16]. These curricula are based on the constructs of theSocial Cognitive Theory (SCT) [17] and the Transtheo-retical Model …	reducing CVDrisk	12 weeks	4 times: baseline, post-intervention, and follow-up at 1 and 2 years from baseline	Healthy eating; Physical activity	Self-reported responses to validated nutrition and physicalactivity scales were used to assess the health behaviors ofparticipants.The Fat and Fiber Questionnaire(FAFQ) [20]and the National Cancer InstituteAll Day Fruit and Veg-etable Screener(FVS) [21] were the nutrition measuresused. The FAFQ produces summary scores for fat and fiberintake and assesses eating behaviors related to choosingand pr…		Yes, but not according to taxonomy (not possible to code)	Not mentioned by authors (taxonomy is not mentioned at all), but some are similar to BCT taxonomy. Mentioned content of intervention curriculum: Identifying participants’ health needs and concerns (consciousness raising; self-reevaluation); Determining global and personal health benefits of eating healthy and being physically active (consciousness raising; dramatic relief; environmental reevaluat…	NA/15	Yes	No	Atpost-intervention, the EI group showed improvements in fatintake, fiber intake, moderate intensity physical activity,and total physical activity. At 1 year only the change infiber intake remained. A significant improvement was alsoseen in body mass index (BMI) at the 1-year follow-up. TheIWP Spanish-language arm was moderately successful inaddressing risk factors for CVD in this population. The…	IWP participants were more successful in increasingfiber consumption than in reducing fat consumption. Thissuggests that it was easier for participants to include new,healthy foods into their diet than to restrict foods they areaccustomed to eating. For example, tips to increase fiberintake included adding more beans and whole grains torecipes, substituting part of the flour in a baking recipe wi…	Income Education also measured	disadvantages, low-income, Underinsured and unin-sured education measured: Nearly two-thirds of the participants (65.8 %) had no more than aneighth-grade education. Education,n(%) <= 8th grade 102 (65.8) 9th–12th grade 40 (25.8) >= 13 years 13 (8.4)	NA	NA	NA	NA	NA	Spanish-language arm of paper 127
130	3244	Knowledge, skills, and behavior improvements on peer educators and low-income Hispanic participants after a stage of change-based bilingual nutrition education program	['Taylor, T.', 'Serrano, E.', 'Anderson, J.', 'Kendall, P.']	Journal of Community Health	2000	Original research	English		America	Quantitative	pre-test, post-test, and six-month follow-up survey = longitudinal	low-income Hispanic population in ten southern Colorado counties Age (%) Under 20 years: 6 20–30 years: 40 31–40 years 32 41–50 years 15 51–60 years 0 Over 60 8 Education (%) Elementary 26 High School Diploma 35 Some College Credit 29 Bachelor’s Degree or above 4 Other 7 Income (%) <$10,000/year 60 $10,001–$20,000/year 22 $20,001–$30,000/year 14 >$30,000/year 5	N = 337 A total of 337 participants were used inthe evaluationsubset. Fiftytwo individuals were used for the control group. The FOLLOW UP surveys had a 24% returnrate (n=80).			A nutrition education program, entitled La Cocina Saluda-ble, was designed according to the Stage of Change Model I ntheLa Cocina Saludable—The Healthy Kitchenprogram, Hispanicgrandmothers and grandmother-figures (calledabuelas) were chose nas thenutrition educators. Their advice, opinion, and authority are honored inthe Hispanic community, especially in the areas of family, health, nutri-tion, m…	im-prove the nutrition related knowledge, skills, and behaviors that lead tohealthy lifestyle	NA	3 times: pre-test, post-test, and six-month follow-up survey	Healthy eating	These subcategories were 1) knowledge of nutrition anddietary needs of preschool children, 2) ability to plan nutritionally bal-anced meals/menus, 3) ability to interpret food labels, select, buy, and/orprepare appropriate foods to meet the nutritional needs of their families,4) ability to handle food safely to prevent foodborne illness, and 5) abilityto manage food budgets and related resources …		Yes (some), but not according to taxonomy	e.g., incentives, education	NA	Yes	No	Results of the peer education trainingsessions suggest that this type of training program can be effective inincreasing the knowledge, skills, and behavior of peer educators as wellas reduce need for retraining for educators who continuously teachclasses. Additionally, the results suggest that this type of program canbe effective in changing selected nutrition related knowledge, skills, and behav…	This small improvement in behavior scores may reflect the difficulty in demonstrating nutrition-related changes in a short time frame (two to five weeks) of a nutrition education program. Time is required to assimilate the information, put the information into practice, and succeed enough to report positively in response to survey questions. This time requirement is consistent with the Stage of C…	Income	The targeted population was that of low-income Hispanic mothers of pre-school children, including migrant farmworker families, in three separateareas of Colorado. Education also measured Education (%) Elementary 26 High School Diploma 35 Some College Credit 29 Bachelor’s Degree or above 4 Other 7 Income (%) <$10,000/year 60 $10,001–$20,000/year 22 $20,001–$30,000/year 14 >$30,000/year 5	NA	NA	NA	NA	NA
132	3360	The Introduction of a Supermarket via Tax-Credits in a Low-Income Area	['Elbel, B.', 'Mijanovich, T.', 'Kiszko, K.', 'Abrams, C.', 'Cantor, J.', 'Dixon, L. B.']	Am J Health Promot	2017	Original research	English		America	Quantitative	Quasi-experimental design (3 measurements)	adult residents of two South Bronx (NYC) neighborhoods deemed high need (low-income, difficult-to-contact populations) Morrisania neighborhood of the South Bronx in August 2011. The Bronx, one of the five boroughs of New York City, is the state’s unhealthiest county.20 Residents of two South Bronx neighborhoods separated by about 1 mile—Morrisania and Highbridge— were surveyed before and twice af…	3998 street intercept surveys were completed, averaging about 666 surveys per time period and neighborhood.	Being a resident of one of the two neighborhoods		bringing supermarkets to underserved areas: Introduction of a Supermarket via Tax-Credits (new supermarket opening as a result of tax and zoning incentives) New York City’s FRESH program was designed to improve the food environment in the city’s high-need neighborhoods by incentivizing the opening and expansion of retail supermarket outlets. Proposed stores must dedicate at least 30% of their flo…	improve the food environment in the city’s high-need neighborhoods by incentivizing the opening and expansion of retail supermarket outlets.	NA	3 times: before, 1-5 months, 13-17 months	Healthy eating	Food purchasing and consumption were examined via surveys and 24-hour dietary recalls before and at two points after the supermarket opened (1–5, 13–17 months). food consumption using questions from the Eating and Physical Activity Questionnaire, which included using a visual aid to clarify serving size for food usually eaten in a day or week;34 how often they ate food prepared at home (per day o…		Yes, but not according to taxonomy (possible to code)	Opening supermarket, improving food environment BCT: 12.1 Restructering the physical environment, 12.5 Adding objects to the environment	2	Yes	No	At baseline, 94% to 97% of consumers shopped at a supermarket. There was a 2% increase in this behavior in the intervention community (p , .05) not seen in the comparison community. One year later there was a 7% net increase in eating at home (p , .1) and a 20% decrease in drinking sugary beverages (p , .05), but no appreciable change in fruit/vegetable consumption or overall dietary quality. At …	The main conclusion is that the new supermarket did not result in substantial or broad changes in purchasing patterns or the nutritional quality of food consumed, though smaller, positive changes were connected with the new store opening. It should also be noted that this study examines only a small set of potential impacts of a new supermarket, albeit an important one—changes in eating and shopp…	Low-Income Area/neighborhood	Using cluster analysis of 2010 Census tract characteristics, Highbridge was identified as the New York City neighborhood most similar to Morrisania. Hispanics/Latinos are the largest ethnic group in each neighborhood, composing 55% of the residential population in Morrisania and 68% in Highbridge. African-Americans make up 51% of Morrisania’s population and 36% of Highbridge’s.21 Both Morrisania …	NA	NA	NA	NA	NA	controlling for gender, race and ethnicity, age, education, marital status, and self-reported income.
137	3431	Intervention based on Transtheoretical Model promotes anthropometric and nutritional improvements - A randomized controlled trial	['de Menezes, M. C.', 'Mingoti, S. A.', 'Cardoso, C. S.', 'Mendonca, R. D.', 'Lopes, A. C. S.']	Eating behaviors	2015	Original research	English		Brazil	Quantitative	RCT	women in the Primary Health Care, with a mean age of 57.9 ± 11.7 years.	N = 71 CG: N = 31 IG: N = 40	sample of service users aged 20 years and over. Individuals were considered eligible for the study if they (A) had not participated in any previous nutritional intervention that addressed consumption of fats and (B) were regularly attending the collective exercise sessions of the service — 80.0% of attendance. T		an intervention based on the Transtheoretical Model The control group participated in physical activity and open group-education regarding nutrition of usual care. The intervention group participated in 10 workshops based on the Transtheoretical Model. 2.4.1. Control group (CG) Individuals assigned to the CG maintained routine activities in the service that included aerobic and anaerobic exercise…	improving anthropometric and dietetic status among women participating in a Primary Health Care in the context of the Brazilian national healthcare system	6 months (10 70-min workshops)	2 times: Data were collected in three phases: (1) assessment questionnaire, including the first 24DR; (2) subsequent anthropometric measurements and the second 24DR; and (3) the last of the three 24DRs. These data were again collected at post-intervention.	Healthy eating	Food consumption was assessed using the three 24DRs and supplementary questions about eating habits related to fat. To enhance the accuracy and reliability of study participants' self-reported dietary recall, 24DRs were completed on alternate days including the weekend (Willett, 2013). The nutritional adequacy of subjects' dietswas assessed in comparison with dietary recommendations by the Instit…		Yes, but not according to taxonomy (not possible to code)	E.g., autonomous decision-making and proactive problem-solving to overcome obstacles or barriers to change. Interventions for both SOC groups aimed to (1) increase participants' confidence in their ability to overcome obstacles (self-efficacy) and achieve desired changes, and (2) increase awareness of the benefits of a healthy diet while minimizing/ overcoming costs of (barriers to) the desired b…	3 (among other things, e.g., pre-action group +2, action group +1 among other things)	Yes	No	Participants in the intervention group showed an improved body perception, reduced weight and body mass index postintervention, and lower consumption of calories and foods high in fat. Significant weight reduction in the intervention group was associated with higher per capita income, reduced consumption of protein, reduced consumption of lipids, and the removal of visible fat from red meat and s…	Over the 6-month TTM-intervention period, study attrition amounted to 20.6% of eligible individuals. This level of attrition is close to the percentage (20%) considered to reflect strong adequacy in interventions lasting 6 months (Salmela, Poskiparta, Kasila, Vähäsarja, & Vanhala, 2009; Van Sluijs et al., 2004). When considering all three phases of the study, 54% of original subjects were lost, w…	SES Education; Income	population of low socioeconomic status and under real conditions such as public health services, particularly in primary care (Garrett, 2008). As shown in Table 1, the majority of the 71 participants at baseline had low education and income per capita. Family income per capita ($) CG: n = 31 value = 191.5 (83.8; 244.1) IG: n = 38 value = 159.5 (125.6; 291.2) Education (years) CG: n = 31 value = 4…	NA	NA	NA	NA	NA
140	3554	The influence of social context on changes in fruit and vegetable consumption: results of the healthy directions studies	['Sorensen, G.', 'Stoddard, A. M.', 'Dubowitz, T.', 'Barbeau, E. M.', 'Bigby, J.', 'Emmons, K. M.', 'Berkman, L. F.', 'Peterson, K. E.']	Am J Public Health	2007	Original research	English		America	Quantitative	RCT	Small business sample: workers from 26small manufacturing businesses in Massachu-setts, These settings were selected because theyemployed or served multiracial/multiethnicworking-class populations.	Small business sample: N = 974 (completing both baseline and final assessment) Thirteen sites were randomized to the inter-vention condition and 13 to the minimal-intervention control condition. Of 26 work-sites, follow-up assessment was completed on24 sites; 1 site was lost to follow-up fromeach condition.	Small business sample: em-ploying a multiethnic workforce.		Small business sample: Cancer Prevention in SmallBusiness Study (hereafter small businessstudy) Intervention methods.The intervention strat-egies were based on (1) principles of em-ployee participation and (2) a social contex-tual framework that focused on multiplelevels of influence on behaviors, with specialattention given to low literacy skills, andunique features of culture between ethnicgrou…	Small business sample: tochange selected social context factors thatinfluenced behavior and were amenableto change (e.g., social norms) and to be re-sponsive to factors that were importantdeterminants of behavior but that could notbe altered by the intervention (e.g., materialcircumstances such as access to a car). the relationships of the socialcontextual model to change in 1 of our out-comes. W…	Small business sample: 4 years (between 1999 and 2003), but 18-month intervention period	2 times: Small business sample: 2 (baseline, and after 18-month intervention)	Healthy eating	We assessed servings offruit and vegetables consumed per day byusing the 7 survey items that make up theNational Cancer Institute’s fruit and vegetablescreening tool. This measure was developedfor the 5-A-Day for Better Health researchprojects that focused on adults.53The re-sponses were recoded to equivalent servingsper day and summed to obtain total fruit andvegetables servings per day.	NA	Yes (some), but not according to taxonomy	These displays included photographs of employees engaged in healthfulbehaviors (e.g., using stairs instead of elevators), testimonials from workers who success-fully adopted healthful behaviors, changes in company policies to support health behav-iors (e.g., catering policies), and success stories related to environmental changes (e.g.,chemical substitution) that had been undertaken in their comp…	NA	Yes	Yes	Overall: Stronger social networks, social norms that were more supportive, food suffi-ciency, and less household crowding were associated with greater change in fruitand vegetable intake. We also observed differences between our interventionsites. Social context can play an important role in promoting changes in fruit andvegetable consumption. Earlier findings: In the Cancer Prevention in SmallBu…	NA	Social class Also measured: poverty status (income), occupational class, and education	We recruited 26 small manufacturing businesses in Massachu-setts and 10 community-based health centers in the greater Boston area to participate. 22,50 These settings were selected because they employed or served multiracial/multiethnic working-class populations Also measured: poverty status (income), occupational class, and education Socioeconomic position was assessed on3 dimensions: poverty st…	Individual factors.We assessed 4 aspectsof material circumstances. First, we askedrespondents to rate their financial situationaccording to 1 of 4 categories: “Comfortable,with some extras,” “Enough, but no extras,”“Have to cut back,” and “Cannot make endsmeet.” Socioeconomic position was assessed on3 dimensions: poverty status, occupationalclass, and education. We assessed householdincome in $10…	Financial situation, job strain, social capital at work, safety of daytime walking in neighborhood	Individual factors.We assessed 4 aspectsof material circumstances. First, we askedrespondents to rate their financial situationaccording to 1 of 4 categories: “Comfortable,with some extras,” “Enough, but no extras,”“Have to cut back,” and “Cannot make endsmeet.” In the small businessstudy, we asked about job strain and socialcapital at work. Job strain has been definedby Karasek et al.59,60as the…	Individual factors.We assessed 4 aspectsof material circumstances. First, we askedrespondents to rate their financial situationaccording to 1 of 4 categories: “Comfortable,with some extras,” “Enough, but no extras,”“Have to cut back,” and “Cannot make endsmeet.” In the small businessstudy, we asked about job strain and socialcapital at work. Job strain has been definedby Karasek et al.59,60as the…	NA for small business study: In addition, the intervention was equally effec-tive across occupational groups. These differences between the study sitesin the interactions with the interventions mayreflect the differing approaches to the inter-vention in the 2 studies. In the small businessstudy, the intervention capitalized on the so-cial interactions and environmental supportsof the worksite, an…	Include (for small business sample)
143	3638	Increasing Use of a Healthy Food Incentive: A Waiting Room Intervention Among Low-Income Patients	['Cohen, A. J.', 'Richardson, C. R.', 'Heisler, M.', 'Sen, A.', 'Murphy, E. C.', 'Hesterman, O. B.', 'Davis, M. M.', 'Zick, S. M.']	Am J Prev Med	2017	Original research	English		America	Quantitative	Pre-post (Longitudinal, repeated measures, quasi-experimental trial)	SNAP-enrolled adults at a health center in a low-income, racially and ethnically diverse area of Southeast Michigan. Participants largely identified as African American/black (60%); female (85%); and having an annual house-hold incomeo$15,000 (69%). Mean baseline FV con-sumption was 3.63 (SD¼1.78) servings/day, consistentwith reported rates for similar low-income popula-tions.27,28Almost half of …	N = 177	Adults agedZ18 years, currently SNAPenrolled, English or Spanish speaking, and self-identified as aprimary food shopper for their household were eligible forparticipation.	Participants unable to complete a telephonesurvey in English or Spanish or to provide a working telephonenumber were excluded.	a brief waiting room–based intervention about DUFB. DoubleUp Food Bucks (DUFB)—a statewide healthy food incentive—matches Supplemental NutritionAssistance Program (SNAP) funds spent at farmers markets. In the waiting room, study staff provided participants a briefverbal explanation of DUFB including program eligibility require-ments, where and how to use the program, and rules andlimitations. Par…	increase program use and produce consumption	At one occasion (in the waiting room) August 2014, which was 2months into the DUFB season, to better assess a baseline rate ofprogram use given standard program outreach. It was hypothe-sized that by August, participants would have had ample oppor-tunity to learn about and use DUFB prior to enrollment, but wouldstill have a full 3 months of potential DUFB use following theintervention	4 times: Baseline, 1.5 months follow-up, 3-month follow-up, 5-month follow-up	Healthy eating	Outcome measures included DUFB use and fruit and vegetable consumption At 5 months, a summaryquestion was asked assessing DUFB use and frequency over theentire DUFB season. For those participants missing data for the5-month summary question, missing values were replaced withreported DUFB use (yes/no) at 1.5 and 3 months, if available. Participants’FV intake was also examined at baseline, 1.5month…		Yes, but not according to taxonomy (not possible to code)	Voucher is incentive, but doesn’t fit into a BCT. Other activities are not BCTs.	NA	Yes	No	At baseline, 57% of participants reported shopping at a farmersmarket within the last year; 18% had previously used DUFB. By the end of the DUFB season,participants were significantly more likely to report DUFB use than at baseline (AOR¼19.2, 95%CI¼10.3, 35.5,po0.001), with 69% of participants reporting use of DUFB at least once, and 34%reporting use of DUFB three or more times. Adjusted fruit an…	NA	Income	SNAP-enrolled adults at a health center in a low-income, racially and ethnically diverse area of Southeast Michigan. the waiting room of anacademic outpatient family medicine and pediatrics practiceserving a low-income, racially and ethnically diverse communityin Ypsilanti, Michigan. Participants largely identified as African American/black (60%); female (85%); and having an annual house-hold inc…	NA	NA	NA	NA
145	3646	Increasing Farmers Market Access among Low-Income Shoppers in Washington State: Understanding the Role of Peer-to-Peer Programs	['Hamilton, Danielle']	ProQuest Dissertations Publishing	2016	Thesis	English		America	Qualitative	Semi-structured, open-ended interviews	P2P program leaders, peer educators (low-income), and participants (low-income) In Washington State, farmers market promotion activities can be funded through the Supplemental Nutrition Assistance Program Education (SNAP-Ed), the nutrition education and obesity prevention arm of SNAP. Several SNAP-Ed contractors in Washington implement P2P activities as part of their SNAP-Ed work, and Washington’…	18 total interviewees representing leaders, peer educators, and participants across four peer-to-peer (P2P) programs: Leaders: N = 6 (not included for scoping) Peer educators: N = 8 Program participants: N = 4	Inclusion criteria for all participants included involvement in one of the participating P2P programs, being 18 years or older, and providing informed consent.		Peer-to-Peer Programs There is some variety in the definition of “peer-to-peer” (P2P) interventions in the literature, but the major commonalities are that they involve individuals (e.g. peer educators) who are members of the target community, who are natural helpers, natural leaders, a person others trust and typically turn to for support, and someone who has a large social network (17-19). The …	to increase shopping at farmers markets by low-income populations, especially by activities funded by the state’s SNAP-Ed program.	NA	1 time: cross-sectional (ones)	Healthy eating	Fruit and vegetable consumption		Yes (some), but not according to taxonomy	they involve individuals (e.g. peer educators) who are members of the target community, who are natural helpers, natural leaders, a person others trust and typically turn to for support, and someone who has a large social network (17-19). While all P2P programs conducted farmers market tours, other activities varied, including classes or workshops on buying and preparing produce, staffed booths a…	NA	Yes (but mainly about program)	No	Overall: P2P programs increased self-reported shopping at farmers markets and fruit and vegetable consumption among most peer educators and program participants. Multi-level facilitators were associated with successful P2P implementation. The characteristics of the peer educators, program design, support from program leaders, networks with partner organizations, and federal funding from SNAP-Ed w…	NA	Income	Not substantiated. Terms used: Low-income families, low-income population, low-income shoppers, low-income individuals	NA	NA	NA	NA	NA
146	3652	Increasing access and affordability of produce improves perceived consumption of vegetables in low-income seniors	['Abusabha, R.', 'Namjoshi, D.', 'Klein, A.']	J Am Diet Assoc	2011	Original research	English		America	Quantitative	Pre-post	Low-income seniors: 70% white [n = 30], mean age 69 +- 9 years Many did not complete high school (n_x0001_18) and 27 received food stamps (also known as Supplemental Nutrition Assistance Program).	N = 79 N = 43 (completing both surveys) N = 36 (baseline-only who did not use the service)	Participation was limited to Veggie Mobile shoppers aged 55 years or older who were residents of the selected senior housing sites.		The Veggie Mobile is a van that carries fresh produce and travels in low-income neighborhoods, selling fruits and vegetables at a fraction of regular supermarket prices. The Veggie Mobile is a van that carries fresh produce and travels to low-income neighborhoods in New York State’s Capital Region, selling F/V at wholesale cost, on average 48% lower than local supermarket prices. Essentially a pr…	increased intakes of F/V and decreased visits to the shopping market, often viewed as a burden by seniors who face mobility and transportation challenges	Between April and October 2008 The Veggie Mobile was scheduled for weekly, 1-hour stops at each site to sell F/V to residents.	2 times: preintervention, post intervention (3-5 months)	Healthy eating	fruit and vegetable intake F/V intake was assessed using a modified brief food questionnaire based on the Behavioral Risk Factor Surveillance System (BRFSS) six-item F/V questionnaire (31). Participants reported how often they consumed lettuce salad, potatoes, vegetables, 100% fruit juice, and fruit during the previous 24 hours.	The post-survey also included questions about perceived benefits and barriers to using the Veggie Mobile.	Yes, but not according to taxonomy (possible to code)	A van that carries fresh produce and travels in low-income neighborhoods, selling fruits and vegetables at a fraction of regular supermarket prices BCT: 12.1 Restructering the physical environment, 12.5 Adding objects to the environment	2	Yes	No	Overall: Mean intake of fruits and vegetables after using the Veggie Mobile increased by 0.37 servings/day. Vegetable intake alone increased from 1.98 _x0002_ 1.71 servings/day to 2.58 _x0002_ 1.4 servings/day (P_x0001_0.027), half of which was potatoes. Change in fruit intake was not significant (P_x0001_0.358). At post-intervention, seniors visited the supermarket less often (P_x0001_0.001) and…	Fruit intake remained unchanged. A possible explanation for the lack of change in fruit intake is that a large proportion of participants were already consuming a substantial amount of fruit. At baseline, the average daily fruit intake of 1.98 servings/day already met the recommendation of two servings per day. A larger-scale intervention may be needed to show significant changes in fruit intake …	Income	One low-income senior housing site was selected in each of the cities of Troy and Albany, two urban areas in New York’s Capital Region. The two senior sites were chosen because they did not have previous experience with Veggie Mobile services and were comprised of diverse racial/ ethnic groups. Low-income seniors: Many did not complete high school (n = 18) and 27 received food stamps (also known …	NA	NA	NA	NA	NA
147	3654	Income Levels and Response to Contingency Management for Smoking Cessation	['López-Núñez, Carla', 'Secades-Villa, Roberto', 'Peña-Suárez, Elsa', 'Fernández-Artamendi, Sergio', 'Weidberg, Sara']	Substance Use & Misuse	2017	Original research	English		Spain	Quantitative	Secondary analyses: randomized trial	Patients with varying income-levels. Themean age was 45.8 years (SD= 12.1), the mean number of cigarettes smoked per day at intake was 21.7 (SD = 8.7), and the mean score on the Fagerström Test for Nicotine Dependence (FTND) was 5.7 (SD = 1.8).	N = 92 CBT group (N = 49) or to a CBT plus CM group (N = 43).	Inclusion criteria for the study were: being aged over 18, meeting the diagnostic criteria for nicotine dependence according to the Diagnostic and Statistical Manual of Mental Disorders (fourth ed., text rev.; American Psychiatric Association, 2000) and assessed using the Structured Clinical Interview for DSM-IV (SCID), smoking 10 or more cigarettes per day for the previous 12 months, and being w…	We excluded patients who displayed a severe psychiatric disorder (including substance use disorder) or who were receiving any other smoking cessation treatment.	Cognitive behavioral treatment (CBT) This consisted of an intervention based on previous studies (Becoña & Vázquez, 1997; Secades-Villa, Alonso- Pérez, García-Rodríguez, & Fernández-Hermida, 2009), implemented in group-based sessions of five or six patients. Each session took about one hour and was carried out once a week over 6 weeks. The main components of the CBT program included: information …	whether individuals’income levels affect treatment success in a cognitive behavioral treatment (CBT) that included a voucher-based CM protocol for smoking cessation.	6 weeks	2 times: Baseline, follow-up 6 months	Tobacco use	reatment retention and days of continuous smoking abstinence at 6-month follow-up. Treatment retention is a short-term variable determined by the number of sessions the participants attended during the 6 weeks of treatment (from 1 to 11 sessions: 6 CBT therapy sessions plus 5 sessions to collect CO and cotinine specimens). Days of continuous smoking abstinence is a long-term variable defined as t…		Yes, but not according to taxonomy (possible to code)	CBT: The main components of the CBT program included: information about tobacco, behavioral contracts, self-monitoring and graphical representation of cigarette smoking, nicotine fading (a weekly reduction of 30% of nicotine intake from the first to the fourth week, and abstinence from the fifth session onwards), stimulus control, strategies for controlling nicotine withdrawal symptoms, physiolog…	2	Yes	Yes	Overall: Income had no effect on treatment retention and continuous abstinence outcomes at 6-month follow-up in either treatment condition. Treatment modality emerged as the only significant predictor of treatment success. Specifically: Model 1 was statistically significant and accounted for 9% (adjusted R2) of the variance, F(1, 79) = 9.57, p = .01. Treatment condition emerged as the only signif…	Three major conclusions can be extracted fromour results: (1) income has no effect on treatment retention and continuous smoking abstinence outcomes at 6-month follow-up in either treatment condition, (2) income did not differentially affect CM effectiveness in comparison to standard care, and (3) treatment condition is the only significant predictor of treatment outcomes. Self-reported month inc…	Income	Selfreported monthly income. the variability of income of our sample is representative of Spaniards’ income, as the median monthly salary of our participants (up to €1,500) is close to the most common monthly salary of the Spanish general population according to the National Institute of Statistics (2014).Moreover, participants’monthly income remained stable during treatment. Income (% CBT/% CBT …	Selfreported monthly income. the variability of income of our sample is representative of Spaniards’ income, as the median monthly salary of our participants (up to €1,500) is close to the most common monthly salary of the Spanish general population according to the National Institute of Statistics (2014).Moreover, participants’monthly income remained stable during treatment. Income (% CBT/% CBT …	NA	NA	NA	The interventions were not differently effective for the different income-groups
151	3699	Improving heart healthy lifestyles among participants in a Salud para su Corazón promotores model: the Mexican pilot study, 2009-2012	['Balcázar, H.', 'Fernández-Gaxiola, A. C.', 'Pérez-Lizaur, A. B.', 'Peyron, R. A.', 'Ayala, C.']	Prev Chronic Dis	2015	Original research	English		Mexico	Quantitative	Pre-post	Residents from a high-risk, impoverished, urban community in Mexico City/a vulnerable, low-SES, urban adult population in Mexico City. Of all participants, the mean age of those aged 60 years or younger was 44.6 years, and the mean age of those older than 60 was 70.4 years. Most participants aged 60 or younger were women (56.3%). The proportion of participants who completed secondary school was l…	N = 452	aged 18 years or older, living in the community at the time of the study, planning to stay for the next 12 weeks, and willing to sign an informed consent form.		We adapted and implemented a community-based program developed for US Hispanic populations called Salud para su Corazón to a Mexican context. Material from Salud para su Corazón was validated and delivered by promotores (community health workers) to community members from 6 geographic areas. A community-based, pretest–posttest design without a control group was used as part of this pilot outreach…	to increase knowledge about CVD risk factors and heart-healthy behaviors among Hispanic populations	12 weeks	2 times: baseline, 12-week follow-up	Healthy eating; Physical activity	Anthropometric measurements of weight, height, and waist circumference were measured using standardized protocol in the DH-UIA Nutrition Clinic (23). Clinical measures included blood pressure measurements and fasting glucose levels. Blood pressure was measured twice at each visit by health care providers in the dominant arm using the manual auscultation method with a mercury sphygmomanometer (Ame…	NA	No	NA	NA	Yes	No	Overall: “Taking action” to modify lifestyle behaviors increased among adults aged 60 or younger from 31.5% to 63.0% (P < .001) and among adults older than 60 from 30.0% to 45.0% (P < .001). Positive responses for cholesterol and fat consumption reduction were seen among participants 60 or younger (P = .03). Among those older than 60, salt reduction and weight control increased (P = .008). Mean b…	NA	Community SES (impoverished); Education; Employment; Income	Residents from a high-risk, impoverished, urban community in Mexico City/ a vulnerable, low-SES, urban adult population in Mexico City. In 2008, the DH-UIA in Mexico City, DF, in collaboration with the UTSPH-El Paso, initiated a promotores program as part of the university’s commitment to social responsibility within the community (21). The partnership focused on CVD risk factors in the community…	NA	NA	NA	NA	NA
156	3719	Improvements in physical activity and some dietary behaviors in a community health worker-led diabetes self-management intervention for adults with low incomes: results from a randomized controlled trial	['Gray, K. E.', 'Hoerster, K. D.', 'Taylor, L.', 'Krieger, J.', 'Nelson, K. M.']	Translational Behavioral Medicine	2021	Original research	English		America	Quantitative	RCT	individuals with type 2 diabetes and HbA1c ≥ 8% who were 30–70 years of age, English or Spanish-speaking, and had a household income <250% of the FPL. Participants across arms were similar for most baseline characteristics (Table 1), except controls were more likely to be female, to have obesity, and have high diabetes distress.	N = 263 CHW intervention: N = 130 Usual care control: N = 133	individuals with type 2 diabetes and HbA1c ≥ 8% who were 30–70 years of age, English or Spanish-speaking, and had a household income <250% of the FPL.	We excluded individuals currently participating in other diabetes studies, who had received diabetes education in the past 3 years, or who had a serious illness (e.g., cancer, end-stage renal disease, and dementia).	Intervention and controls The PeerAID intervention focused on promoting the adoption of self-management behaviors that improve HbA1c, such as blood glucose monitoring, healthy eating, physical activity, medication taking, and smoking cessation. CHWs met with participants in their homes at baseline, with follow-up visits at 0.5, 1.5, 3.5, and 7 months and an optional 10-month visit. Behavior chang…	promoting the adoption of self-management behaviors that improve HbA1c, such as blood glucose monitoring, healthy eating, physical activity, medication taking, and smoking cessation	7 months, optional 10-months	2 times: Baseline and 12-months follow-up	Healthy eating; Physical activity; Tobacco use	self-management, including eating behaviors, physical activity, medication taking, blood glucose monitoring, foot care, and tobacco use. We used the Summary of Diabetes Self-Care Activities to assess self-management engagement in days per week (range: 0–7) for specific diet (fruit/ vegetable consumption, full-fat dairy/red meat consumption), general diet (following a healthful eating plan), carbo…		Yes, according to taxonomy	Behavior change techniques employed in the intervention, according to Michie et al.’s 2013 taxonomy, included shaping knowledge (e.g., instruction on how to perform behaviors), feedback and monitoring (e.g., feedback on behavior, self-monitoring of behavior), goals and planning (e.g., goal setting, problemsolving, and action planning), and social support (e.g., emotional and practical) [20]. BCTS…	9 ( 8 examples given from BCT, 1 extra coded from text)	Yes	No	Overall: Compared to controls, intervention participants engaged in more physical activity and reported better dietary behaviors for some measures (general diet, frequency of skipping meals, and frequency of eating out) at 12-months, but there was no evidence of mediation by self-efficacy or social support. Evidence of moderation was limited: improvements in the frequency of skipping meals were r…	Although the intervention targeted a wide range of self-management behaviors, intervention-control differences were only found for a subset of dietary behaviors and physical activity. Consistent with our findings, these behaviors were the most commonly improved outcomes among other CHW-led diabetes self-management interventions, despite differences in intervention design, delivery, and target pop…	Income	People with low incomes: incomes <250% of the federal poverty line (but not substantiated with data) Also measured: education, employment, insurance, food insecurity (N, % control/ N, % intervention) Less than high school education (n, %) 44 33.1 /47 36.2 Unemployed (n, %) 100 75.2 /90 69.2 Uninsured (n, %) 57 42.9/ 54 41.5 Food insecure (n, %) 66 49.6/ 61 46.9	NA	NA	NA	NA	NA
162	3839	Impact of group nutrition education and surplus value of Prochaska-based stage-matched information on health-related cognitions and on Mediterranean nutrition behavior	['Siero, F. W.', 'Broer, J.', 'Bemelmans, W. J.', 'Meyboom-de Jong, B. M.']	Health Educ Res	2000	Original research	English		The Netherlands	Quantitative	Pre-post with three conditions ( (A1) a control condition in which `care as usual' was given, (A2) health education in a group-oriented context and (A3) health education in a group-oriented context plus individual stage-matched information)	persons with three risk factors for development of cardiovascular disease from a socio-economically deprived area in the Netherlands Slightly over half of the participants were female (55%). A large majority (85%) belonged to a low socio-economical class as classified by educational level (primary school, lower vocational education). Mean age (years) was 52.7 (SD 9.6) for men and 55.7 (SD 9.5) fo…	Total: n = (A1) a control condition in which `care as usual' was given: n = (A2) health education in a group-oriented context: n = (A3) health education in a group-oriented context plus individual stage-matched information: n =	For participation in the study the presence of a mean serum cholesterol between 6 and 8 mmol/l was needed as well as two or more of the following CVD risk factors: high blood pressure (diastolic 95 mm Hg or above, systolic 160 mm Hg or above, or use of anti-hypertension medication), a body mass index (BMI) above 27 kg/m2, smoking, diagnosis of CVD or a first-degree relative with a history of CVD …	Exclusion criteria were age over 70 year, diabetes mellitus and medication (use of aspirin, anti-coagulants or cholesterol lowering drugs).	two interventions focussed on the promotion of Mediterranean nutrition behavior (group education and the additional value of Prochaska-based stage-matched information). The first intervention consisted of three meetings in which the positive health effects of a Mediterranean diet were discussed in group sessions. In the additional intervention stage-matched information based on the Transtheoretic…	promotion of Mediterranean nutrition behavior	16 weeks until post-measure (total duration unknown)	2 times: baseline, 16 weeks	Healthy eating	Food-frequency questionnaire (FFQ) We constructed a FFQ adapted for measurement of specific Mediterranean products. The basis of our FFQ consisted of two other FFQs. One of them gives a reliable estimate of fat intake (Feunekes, 1993). The other gives valid information about intake and energy percentages of macro-nutrients (fat, carbohydrate and protein) and fiber (Ocke, 1996). Our FFQ consists o…		Yes (some), but not according to taxonomy	Examples of techniques described: Group nutrition education: 5.1 information about health consequences, 4.1. Instruction on how to perform the behavior, 6.1. Demonstration of the behavior, 8.1. Behavioral practice/rehearsal, 3.1 Social support (unspecified) Tailored health education: unknown (not possible to code into BCTs)  mainly determinants	NA	Yes	No	Overall: At baseline the three subgroups were comparable and after 16 weeks both intervention strategies resulted in significant changes in comparison with the control condition. For fish consumption, both strategies resulted in more positive attitudes, social norms, stronger intentions, more progress in stage of change and better nutritional intake. For fruit/vegetables consumption, the effects …	Interestingly, the intake level of fruit in our study is also high in relation to the intake elsewhere. We compared the nutritional intake in our study with data from the Dutch national food consumption survey (Bemelmans et al., 2000), and found that the participants in our study at baseline had a slightly higher intake of fish (23 versus 18 g/day), a significantly higher intake of fruit (276 ver…	Area SES (socio-economically deprived area); socio-economical class (= educational level)	socio-economically deprived area Low socio-economical class (measured by educational level): A large majority (85%) belonged to a low socio-economical class as classified by educational level (primary school, lower vocational education).	NA	NA	NA	NA	Na
163	3840	The impact of goal attainment on behavioral and mediating variables among low income women participating in an Expanded Food and Nutrition Education Program intervention study	['Cullen, K. W.', 'Thompson, D. I.', 'Scott, A. R.', 'Lara-Smalling, A.', 'Watson, K. B.', 'Konzelmann, K.']	Appetite	2010	Original research	English		America	Quantitative	Mixed model regression analysis over time (longitudinal)	low low-income women	n = 372 participants (64%) in the analyses			a modified curriculum for the Texas Expanded Food and Nutrition Education Program (EFNEP) promoting healthy home food environments and parenting skills related to obesity prevention. EFNEP participants in 54 intervention classes received a goal sheet after each of 6 classes. Participants recorded goal attainment and returned at the next class. The Texas EFNEP has 6 weekly sessions and three data …	promoting healthy home food environments and parenting skills related to obesity prevention	6 weekly sessions (session 2-7)	3 times: baseline, immediate post (after 6 weeks, session 8), and 4 months later	Healthy eating	changes in mediating variables and food choice outcomes (diet) Diet. One 24-h dietary food record was completed with the standard EFNEP class protocol at each data collection class. These records were entered into Nutrition Data System for Research (version 2007; Nutrition Coordinating Center, University of Minnesota) for analysis. Daily consumption of total energy, percent of energy from fat and…		Yes, but not according to taxonomy (possible to code)	Goal setting, problem solving (monitoring goal attainment?) The video class members discussed problems food and feeding their family members, and modeled the use of problem solving and goal setting to overcome those problems. At the end of the class, clients received preprinted weekly goal sheets with the assigned goals for the week (Table 1), and used a problem solving mnemonic (TALK) to discuss…	3 (BCTs applied multiple times in different sessions, for 11 different behavioral goals)	Yes	No	Overall: Mixed model regression analysis over time assessed whether goal attainment was associated with the outcomes at post or follow-up, controlling for baseline assessment. Participants who reported attaining more goals reported greater self-efficacy for planning/encouraging fruit and vegetable consumption and making fruit and vegetables available, menu planning skills, improvement in the food…		Income	participating in an Expanded Food and Nutrition Education Program intervention study Not further substantiated	NA	NA	NA	NA	NA
167	3885	Impact of a targeted direct marketing price promotion intervention (Buywell) on food-purchasing behaviour by low income consumers: a randomised controlled trial	['Stead, M.', 'MacKintosh, A. M.', 'Findlay, A.', 'Sparks, L.', 'Anderson, A. S.', 'Barton, K.', 'Eadie, D.']	J Hum Nutr Diet	2017	Original research	English		United Kingdom	Quantitative	RCT	regular low income customers identified as ‘less healthy’ shoppers: adults aged 31–65 years	n = 53 367 intervention (37 034) and control group (16 333) customers			targeted direct marketing price promotion intervention (Buywell) direct marketing (i.e. mailed out to customers’ homes) price promotion combined with healthy eating advice and recipe suggestions for selected healthier products, which was mailed to regular low income customers in May 2007. The intervention Formative focus group research (six focus groups, n = 34) was conducted with a sample of tar…	increase the purchase of selected healthier foods	The promotion was mailed from 7 to 28 May 2007	3 times: data on actual food purchases for 2 months before, 1 month during and 3 months after the intervention	Healthy eating	Recorded purchases of the promoted products The outcome measures of interest were uptake of the promotion for each of the promotion products and product switching. Uptake of the promoted products was analysed in terms of the number and proportion of customers buying each of the products, compared with the control group. Product switching is an important part of the uptake of any promotion (49) an…		Yes, but not according to taxonomy (not possible to code)	1. Recipes: 4.1 Instruction on how to perform the behavior Advice: not possible to code Coupons: not possible to code 2. Advice: not possible to code Coupons: not possible to code	NA	Yes	No	The proportion of customers buying promoted products in the intervention month increased by between 1.4% and 2.8% for four of the five products. There was significantly higher uptake in the promotion month (P < 0.001) for the intervention group than would have been expected on the basis of average uptake in the other months. When product switching was examined for semi-skimmed/skimmed milk, a mod…	The positive changes in food purchasing behaviour reported in the present study are generally modest in scale. That the impact was restricted to the intervention period was not surprising; it might have been expected that sustained changes in purchasing behaviour could not be achieved with such a short intervention, and reported effects are generally short lived in retailing studies (52). However…	Income; Disadvantaged postcode areas (low income areas)	Not substantiated low income customers across the UK. The second step was to identify low income customers. Membership data held by the retailing group did not record individual income or socio-economic status. However, based on their postcode and other data, all customers were assigned to a category within MosaicUK, a widely used geo-demographic classification scheme (46). Three Mosaic categorie…	NA	NA	NA	NA	NA
169	3924	Identifying with a process of change: a qualitative assessment of the components included in a smoking cessation intervention at antenatal clinics in South Africa	['Petersen, Z.', 'Nilsson, M.', 'Steyn, K.', 'Emmelin, M.']	Midwifery	2013	Original research	English		South Africa	Qualitative	Focus-group discussions	disadvantaged pregnant women with high smoking rates attending public health antenatal clinics in South Africa	N = 41			a smoking cessation intervention: 'Smoking cessation in pregnancy project’ The intervention The smoking cessation in pregnancy project was introduced into four public antenatal clinics in Cape Town. The intervention (Table 1), which was incorporated into routine antenatal care included training midwives to use the 5 A’s guideline adapted for pregnancy by the American College of Obstetricians and …	smoking cessation	from February to December 2007, with peer counsellors being available at the clinic daily	1 time: Ones	Tobacco use	smoking cessation		Yes (some), but not according to taxonomy	Only some: motivational interviewing	1 (among other things, only example)	Yes	No	Main findings: the main theme describing the intervention effect that emerged from the interviews was, ‘Making identification with change possible’. The categories ‘An impulse for change’, ‘An achievable recipe’, ‘A physical reminder’ and ‘A compassionate companion’ further described how each intervention component was perceived by women and how it contributed to behaviour change. Conclusions: be…	However, the study also indicated less change among pregnant smoking women than non- pregnant women at similar stages of behaviour change. This could reflect the need for combining the method with other compo- nents especially for socio-economically disadvantaged women. This draws attention to the stages of change theory which refer to ‘consciousness raising, self-reevaluation, self-liberation, s…	Disadvantaged settings	Not substantiated, only terms mentioned in resource poor settings, disadvantaged pregnant women, socio-economically disadvantaged women	NA	NA	NA	NA	NA
172	4003	How and why does discretionary food consumption change when we promote fruit and vegetables? Results from the ShopSmart randomised controlled trial	['Opie, R. S.', 'McNaughton, S. A.', 'Crawford, D.', 'Abbott, G.', 'Ball, K.']	Public Health Nutr	2020	Original research	English		Australia	Quantitative	RCT (secondary analyses)	women of low socio-economic position, in socio-economically disadvantaged suburbs of Melbourne, Australia. Women were the focus, since they are primarily responsible for food purchasing and preparation in households. Women were recruited via the Coles FlyBuys loyalty card database from one of two catchment areas (randomly selected disadvantaged neighbourhoods serviced by a Coles store and within …	Total: N = 225 Intervention: N = 116 Control: N = 109	Ball et al: Women aged 18–60 y who shopped ≥1 time every 2 wk in any Coles store in either catchment area, as identified via the Coles store loyalty card program (FlyBuys), comprised the sampling pool from which a random sample of 4000 was drawn for a recruitment mailing. To be eligible to participate, women were required to either hold or be willing to obtain a FlyBuys card (provided to shoppers…	NA	Intervention Women in the intervention arm received a set of eight educational and skill-building newsletters and behaviour change resource packages (sent fortnightly for the first 2 months and monthly for the remaining 4 months of the intervention). They were also invited to take part in a dietitian- led supermarket tour, which provided practical experience and skills in selecting fresh produce,…	Promoting fruit and vegetable purchasing and consumption	6 months between June 2011 and September 2012	3 times Baseline: preintervention (T1), post-intervention (T2), 6 months post-intervention (T3)	Healthy eating	Diet was measured using an FFQ composed of items assessing usual frequency of intake, previously developed for use with Australian adults in the 1995 National Nutrition Survey(23) and other Australian population-based surveys(24,25). Discretionary food consumption was assessed by self-reported mailed surveys completed pre-intervention (T1), at intervention completion (T2) and at 6 months post-int…	Not secondary but for mediation: The eleven ShopSmart survey questions, and response options, utilised for assessing food shopping and dietary behaviours that allowed for mediator analysis are provided in Table 1. The mediators selected were constructs, represented by the items described in Table 1, selected based on past research of determinants of food choice and eating behaviours(27,28),which …	Yes, according to taxonomy	(from paper Ball et al.) Cluster and number not mentioned, mentioned in paper (table): BCTs: A) Inform about health and social (cost) consequences; Goal-setting (behaviors); noting goal discrepancies; Self-monitoring behavior; Self-incentives and self-rewards for goals; Problem-solving; Action planning; Instructions on how to perform behaviors B) Inform about social (cost) consequences; Problem-s…	(from paper Ball et al.) 20 different BCTs, and some are applied multiple times during intervention (in total 82 times a BCT is applied) BCTs: Inform about health (cost) consequences; Inform about social (cost) consequences; Goal-setting (behaviors); Noting goal discrepancies; Self-monitoring behavior; Problem-solving; Action planning; Instructions on how to perform behaviors; Reviewing goals; Se…	Yes	No	Overall: Compared with controls, intervention participants consumed fewer discretionary foods at T2, after adjusting for key confounders (B = −0·194, 95 % CI −0·378, −0·010 servings/d; P = 0·039). While some mediators were associated with the outcome (taste, outcome expectancies, self-efficacy, time constraints), there was no evidence that they mediated intervention effects. Conclusions: The stud…		Neighborhood SES Education level (highest attained) also measured.	socio-economically disadvantaged suburbs of Melbourne, Australia Women were recruited via the Coles FlyBuys loyalty card database from one of two catchment areas (randomly selected disadvantaged neighbourhoods serviced by a Coles store and within 25 km of the main research site; see Ball et al. for further details(19,21)). Ball et al.: To target low-SEP participants, the Socioeconomic Index for A…	NA	NA	NA	NA	NA	Secondary analyses of RCT-ShopSmart study
173	4067	Heterogeneity in the Effects of Reward- and Deposit-based Financial Incentives on Smoking Cessation	['Halpern, S. D.', 'French, B.', 'Small, D. S.', 'Saulsgiver, K.', 'Harhay, M. O.', 'Audrain-McGovern, J.', 'Loewenstein, G.', 'Asch, D. A.', 'Volpp, K. G.']	Am J Respir Crit Care Med	2016	Original research	English		America	Quantitative	randomized trial (secondary analyses)	CVS Health employees, family, and friends These 2,471 participants’ annual household incomes were broadly distributed, with roughly 10% of participants’ households earning more than $100,000 annually, and another 10% earning less than $10,000 annually (Table 1). Approximately one-third of participants had been smoking for more than 20 years, and one-third were smoking more than one pack each day …	N = 2,471			All participants were offered usual care, which included information about local smoking cessation resources; a cessation guide; and, for employees receiving CVS Health benefits, free access to nicotine-replacement therapy and behavioral counseling. Participants randomly assigned to one of the four intervention arms also received financial incentives with expected values of $800. Two of the incen…	sustained smoking abstinence for 6 months	NA	4 times: Baseline, 14 days, 30 days, and 6 months following the target quit date.	Tobacco use	sustained smoking abstinence for 6 months (1) acceptance of the assigned incentive program, (2) efficacy of the assigned program conditional on acceptance, and (3) effectiveness of the program among all those assigned to it. Acceptance was defined as participants’ stated agreement to use the assigned incentive program. In the two arms requiring deposits, acceptance also required participants to m…		Yes, but not according to taxonomy (possible to code)	Financial incentives: reward and/or deposit BCT: 10.1. Material incentive (behavior)	2 times same BCT (1 per intervention arm: incentive with 800 reward vs. incentive with 150 deposit returned + 650 reward)	Yes	Yes	Overall: Using logistic regression, we identified characteristics of smokers that were most strongly associated with accepting their assigned intervention and ceasing smoking for 6 months. We assessed modification of the acceptance, efficacy, and effectiveness of reward and deposit programs by 11 prospectively selected demographic, smoking-related, and psychological factors. Predictors of sustain…		Income; Education	Household income, n (%): acceptance no, yes/ cessation no, yes >100k: 77 (8) 111 (11) / 190 (9) 32 (11) $80 to 100k: 57 (6) 73 (7) / 133 (6) 25 (9) $60 to 80k: 107 (11) 110 (11) / 232 (11) 43 (15) $40 to 60k: 175 (18) 181 (18) / 379 (17) 65 (23) $30 to 40k: 146 (15) 111 (11) / 281 (13) 37 (13) $20 to 30k: 196 (20) 207 (20) / 436 (20) 43 (15) $10 to 20k: 128 (13) 153 (15) / 323 (15) 23 (8) $10k: 9…	Household income, n (%): acceptance no, yes/ cessation no, yes >100k: 77 (8) 111 (11) / 190 (9) 32 (11) $80 to 100k: 57 (6) 73 (7) / 133 (6) 25 (9) $60 to 80k: 107 (11) 110 (11) / 232 (11) 43 (15) $40 to 60k: 175 (18) 181 (18) / 379 (17) 65 (23) $30 to 40k: 146 (15) 111 (11) / 281 (13) 37 (13) $20 to 30k: 196 (20) 207 (20) / 436 (20) 43 (15) $10 to 20k: 128 (13) 153 (15) / 323 (15) 23 (8) $10k: 9…	NA	NA	NA	We had hypothesized that deposits may be more effective among men and among higher-income persons given known differences in risk-taking between genders (26) and the greater affordability of making a deposit among higher-income persons. However, we had also hypothesized that participants who more commonly failed to pay their bills would be those with lower financial reserves (i.e., those that eco…
174	4094	A Healthy Lifestyle Intervention for Hispanic Families: Moderating Effects of Education, Income, Nativity	['Fernandez, A.', 'Lozano, A.', 'Lee, T. K.', 'Messiah, S. E.', 'Prado, G.']	Journal of Nutrition Education & Behavior	2022	Original research	English		America	Quantitative	RCT: Longitudinal analysis across 6- and 24-months postbaseline Moderation analysis was used to examine the interactive effects between intervention effects and social determinant factors.	primary caregivers Primary caregivers were approximately 41.9 (SD, 6.5) years, and 91.0% were born outside of the US with a majority born in Cuba (32.1%), Nicaragua (14.6%), or Honduras (11.1%). Parents had BMIs that were considered normal (11.7%), overweight (39.9%), obese (41.8%), and severely obese (6.6%). On average, household income was between $20,000 and $29,999, and parental education was…	N = 280 control: n = 140, intervention: n = 140	included in the study if they had an adolescent meeting the following eligibility criteria: (1) was a student in the seventh/eighth grade, (2) had a BMI > 85th percentile when adjusted for age and sex, (3) lived with an adult primary caregiver willing to participate in the 2- year study, and (4) had plans to remain a resident of the study catchment area in the South Florida area during the study …		family-based lifestyle intervention, Familias Unidas for Health andWellness (FUHW) The FUHWintervention was designed as an adapted intervention aimed at improving physical activity and dietary behaviors.22,24 The FUHW intervention was adapted from Familias Unidas, an evidence-based family intervention shown to be effective at reducing substance use and sexual risk behaviors among Hispanic adolesc…	improving physical activity and dietary behaviors	12 weeks (8 group sessions (approximately 2.5 hours) and 4 family sessions (45−60 minutes), each taking place once a week)	4 times: Assessments were conducted at baseline and 6-, 12-, and 24- months postbaseline Moderation effects for 6-months postbaseline	Healthy eating	Parental body mass index, added sugar intake, sugar-sweetened beverage intake, and fruits and vegetable intake. Dietary intake. The Dietary Screener Questionnaire from the National Health and Nutrition Examination Survey 27was used to assess 3 dietary intake behaviors of parents (eg, added sugars intake, fruit and vegetable intake, and sweetened beverage intake). Added sugars intake consisted of …		Yes (some), but not according to taxonomy	he first half of the group sessions consisted of parent groups discussing topics such as rates of obesity, risky adolescent behaviors, and parenting behaviors (eg, communication and monitoring) and their applicability to adolescent lifestyle behaviors. Concurrent with parent group discussions, adolescents participated in outdoor physical activities led by local park coaches. The second half of th…	NA	Yes	Yes	Overall: Results: Findings indicated that FUHW effects on added sugar intake were moderated by educational attainment (P = 0.006), income (P = 0.023), and nativity (P = 0.024). In addition, FUHWeffects on sugarsweetened beverage intake were moderated by parent education (P = 0.042). Conclusions and Implications: This study suggests that FUHW may be helpful in reducing added sugar and sugar-sweete…		Education; Income (household)	Parents were asked about their highest grade in school completed (What is the highest grade in school you have completed?), with responses ranging from 1 (first grade) to 17 (graduate or professional school). Parents’ income was assessed (For the last year, what was the total household income from all sources? Please tell me the number that best describes your total household income before taxes)…	Parents were asked about their highest grade in school completed (What is the highest grade in school you have completed?), with responses ranging from 1 (first grade) to 17 (graduate or professional school). Parents’ income was assessed (For the last year, what was the total household income from all sources? Please tell me the number that best describes your total household income before taxes)…	NA	NA	NA	Effect: low SES (sig) > high SES (ns) Findings suggest that family income, parent education, and parents’ nativity moderated the effects of the FUHW intervention on parents’ dietary behaviors at 6-months postbaseline. Aligned with the study hypotheses, results indicated FUHW was more efficacious for participants who reported low levels of income, low parent education, and foreign-born status on a…	When examining intervention effects, most studies control for variables such as income and education. Results from the present study support the inclusion of these variables and additional participant characteristics, such as nativity, in future interventions that may also moderate intervention effects. Taking into consideration participant characteristics may assist intervention developers when …
175	4096	Healthy Life Centres: a 3-month behaviour change programme's impact on participants' physical activity levels, aerobic fitness and obesity: an observational study	['Blom, E. E.', 'Aadland, E.', 'Solbraa, A. K.', 'Oldervoll, L. M.']	BMJ Open	2020	Original research	English		Norway	Quantitative	pre–post design and a 3-month follow-up	Individuals with low socioeconomic status and multimorbidity 71% women, with a mean age of 51 (18–87 years) and body mass index (BMI) of 32 (SD 7) from four different geographical regions of Norway The participants attending the 3-month follow-up were mainly women (71%) with a mean (SD) age of 51 (15) years, ranging from 18 to 87 years. The mean BMI was 32 (7) kg/m2 and 63% of the participants re…	n=713	Individuals ≥18 years of age referred or who self-referred to one of the HLCs were invited to participate in the study in the period from August 2016 to January 2018.	The only exclusion criterion was a previous enrolment in an HLC intervention during the last 6 months.	Individual consultations and tailored individual and group-based exercise and courses organised by the HLCs and cooperating providers. Intervention According to The Norwegian Directorate of Health’s guidelines, the HLCs provide tailored support to change PA, diet and smoking behaviours consisting of individual consultations at the start and end of a 3-month follow-up period, as well as additional…	change PA, diet and smoking behaviours	3 months	2 times: Baseline measurements were undertaken at the first consultation—before the start of further intervention— and follow-up measurements were performed after a 3-month intervention period.	Physical activity	time spent in moderate to vigorous PA (MVPA, min/ day) (ActiGraph GT3X+ accelerometer). PA level was assessed by ActiGraph GT3X+ accelerometer (ActiGraph, Pensacola, Florida, USA) over 7 consecutive days using a 10 s epoch setting and a 30 Hz sampling rate. Participants received the accelerometer by mail and were instructed to wear it in a belt around the waist (right side) all waking hours, exce…	light PA (LPA, min/day), number of steps per day, time spent sedentary (SED, min/day), aerobic fitness (submaximal treadmill test, min), BMI (kg/m2) and waist circumference (WC, cm). Aerobic fitness was assessed by a standardised submaximal treadmill walking protocol, modified from the maximal Balke protocol27 to suit participants with various chronic conditions. After a 1–7 min familiarisation o…	Yes (some), but not according to taxonomy	Examples, based on theory: social support; motivational interviewing; Important components of the consultations are to set personal goals and to make a tailored plan aiming to change one or several behaviours, supervised exercise groups at least twice a week	5 (among other things)	Yes	Yes	Overall: There was no change in MVPA (B 1.4, 95% CI −0.4 to 3.1) after 3 months. The participants had improved LPA (4.0, 95% CI 0.5 to 7.5), increased number of steps (362, 95% CI 172 to 552), reduced SED (−5.6, 95% CI −9.8 to –1.3), improved fitness (0.8, 95% CI 0.6 to 1.0), reduced BMI (−0.2, 95% CI −0.1 to –0.3) and reduced WC (−1.7, 95% CI −2.0 to –1.3). Positive predictors of change were num…	There were no improvements in MVPA, VPA or 10 min bouts of MVPA. The HLC population is heterogeneous and comprises individuals with low educational levels, a high proportion with multimorbidity, mental disorders and obesity, a high degree of unemployment, as well as substantially lower health-related quality of life compared with the general population.36 Previous qualitative studies have reveale…	Education	Educational status (primary school max 10 years, high school max 13 years, college/university ≤3 years and college/university >3 years, dichotomised into lower (max high school) and higher (college/university)) Occupational status was reported as working, sick leave, disability pension, retiree, student and others, either full time or graded, with possibilities of reporting several statuses. Soci…	Educational status (primary school max 10 years, high school max 13 years, college/university ≤3 years and college/university >3 years, dichotomised into lower (max high school) and higher (college/university)) Occupational status was reported as working, sick leave, disability pension, retiree, student and others, either full time or graded, with possibilities of reporting several statuses. Soci…	NA	NA	NA	NA (no divergent effects)
176	4132	Health, community, and spirituality: evaluation of a multicultural faith-based diabetes prevention program	['Gutierrez, J.', 'Devia, C.', 'Weiss, L.', 'Chantarat, T.', 'Ruddock, C.', 'Linnell, J.', 'Golub, M.', 'Godfrey, L.', 'Rosen, R.', 'Calman, N.']	Diabetes Educ	2014	Original research	English		America	Quantitative	Pre-post	in low-income New York City neighborhoods: 15 Bronx and Harlem churches, engaging a primarily black and Latino overweight and obese urban population. As shown in Table 1, most participants were female (88%), between the ages of 45 and 64 (52%), and at high risk for developing diabetes (57%) based on the American Diabetes Association Risk Test,10 or with self-reported diabetes (19%). Black partici…	n = 183			Fine, Fit, and Fabulous (FFF), a faith-based diabetes prevention program for black and Latino congregants at churches in low-income New York City neighborhoods. FFF includes nutrition education and fitness activities while incorporating Bible-based teachings that encourage healthy lifestyles. FFF is a 12-week, bilingual program developed by the Bronx Health REACH coalition, a Centers for Disease …	promote improved nutrition, increased physical activity, and better health	12 weeks	3 times: baseline, 12-week, and 6-month follow-up surveys	Healthy eating; Physical activity	exercise and dietary habits, neighborhood food environments, and personal motivators to healthy eating Self-reported knowledge and consumption of healthy foods, unhealthy food (including fast food), and healthy food quantity •• Frequency and duration of physical activity in the prior 30 days •• Attitudes and motivation regarding food consumption and physical activity •• Self-reported changes in e…		Yes (some), but not according to taxonomy	Some things mentioned: spiritual messaging and the support of the church community using goal-setting techniques; information (dietary guidelines, portion sizes, healthy cooking techniques, and the relationship between spirituality and health behaviors). Each session includes a 1-hour nutrition discussion followed by a 1-hour exercise session.	5 (among other things)	Yes	No	Participants (n = 183) reported statistically significant improvements in knowledge and healthy behaviors from baseline. Increased numbers of participants reported exercising in the past 30 days, eating fruit daily, being able to judge portion sizes, and reading food labels. Statistically significant numbers reported that they ate less fast food and were less likely to overeat at follow-up. The a…	Greater statistical changes in dietary behaviors (ie, the tendency to overeat, skip breakfast, and eat fast food) and weight loss occurred in black churches. These results may reflect a greater sample size in black churches, a poorer baseline for many of the behaviors, and FFF facilitators’ teaching styles. However, FFF also showed positive outcomes for Latinos in weight loss and in knowledge and…	Low-income neighborhoods; Education (highest level); Employment status	Not substantiated Highest level of education (n, %) Did not graduate from high school 46 26.7 High school graduate/GED 42 24.4 At least some college 84 48.8 Employment status Not working 49 27.4 Working full-time 69 38.6 Working part-time/occasional 11 6.2 Student 6 3.4 Retired 44 24.6 Insurance status No 72 43.6 Yes 93 56.4	NA	NA	NA	NA	NA
183	4300	Goal setting for health behavior change: evidence from an obesity intervention for rural low-income women	['Ries, A. V.', 'Blackman, L. T.', 'Page, R. A.', 'Gizlice, Z.', 'Benedict, S.', 'Barnes, K.', 'Kelsey, K.', 'Carter-Edwards, L.']	Rural Remote Health	2014	Original research	English		America	Quantitative	quasi-experimental intervention design	low-income, predominately minority women in rural North Carolina The participants had a mean age of 47.5±14.3 years. Twenty-seven per cent of the participants were white, 63% were black and 10% were from other racial and ethnic groups. Less than 3% of the population (n=12) was Hispanic or Latino. The ‘other’ category included 30 Native Americans, 2 Asians, and 16 people of mixed race. Participant…	N = 485 Intervention: N = 208 Control: N = 277	being 18 years or older, not pregnant, and fluent in English or Spanish. Participants were not required to be obese. Community partners were not comfortable excluding non-obese women from the program. Due to the importance of maintaining a trusting and positive relationship with community partners involved in this CBPR study, being obese was removed from the exclusion criteria.		Intervention Participants in the HOPE Works intervention attended biweekly group meetings for 6 months. The meetings were led by trained Circle Leaders who followed a curriculum addressing the topics of healthy eating, physical activity, weight control, stress management, education, and job skills. The Circles provided social support, taught strategies for weight management, and helped women set …	address obesity	6 months	2 times: baseline and 6-month follow-up	Healthy eating; Physical activity	Physical activity, fruit and vegetable intake, goal-related stage of change, and use of goal setting strategies, Physical activity was measured using a modification of the physical activity questions from the Behavioral Risk Factor Surveillance System (BRFSS)32. Participants were asked whether they did any moderate physical activity. If they answered ‘yes’, they were asked to report on frequency …		Yes (some), but not according to taxonomy	The Circles provided social support, taught strategies for weight management, and helped women set and make progress towards reaching health and life goals, individualized information and strategies for achieving behavior changes related to their goals, monitored their progressand brainstormed methods to overcome barriers to obtaining their goals. BCT described: social support (unspecified), goal…	5 (among other things)	Yes	No	For the goals of eating a healthier diet, increasing physical activity, and working toward a healthier weight, the majority of participants were in either the contemplation or action stage of change. For the goals of getting a better education, owning a home, starting a business, improving job skills, and financial security, responses were more evenly distributed across the three stages of change…	While significant intervention group differences were found for progression from contemplation to a higher category for the goals of eating a healthier diet and increasing physical activity, differences were not found for movement from precontemplation to a higher category for any of the goals. This suggests that the intervention was most effective at helping women work on their goals if they wer…	Income; Education	In addition to poor health, the communities targeted by HOPE Works have high rates of unemployment and poverty and low levels of education. These communities are agricultural and have largely been affected by layoffs in the textile and tobacco industries. While community members recognized the need to improve health, their immediate needs were related to economic security. For this reason, HOPE W…	NA	NA	NA	NA	NA
188	4485	Fit living in progress--fighting lifelong obesity patterns (FLIP-FLOP): A nurse practitioner delivered intervention	['Ritten, A.', 'Waldrop, J.', 'Kitson, J.']	Appl Nurs Res	2016	Original research	English		America	Quantitative	descriptive pre-post	clinic for low-income patients: adult participants, who are obese, attended 5 individual primary care office visit at a small primary care clinic serving low-income, uninsured patients in the southeastern U.S. The clinicwas part of a large faith-based organization that provides a variety of services for the poor, such as distribution of food and clothing, homelessness solutions and disaster relie…	N = 16	uninsured; low income (defined as earning an income of up to 200% of the federal poverty level); age 18 or greater; not pregnant or lactating; literate in speaking and reading English and BMI of 30 or greater.		nurse practitioner (NP) delivered program 4.3. FLIP-FLOP program The evidence-based New Leaf moduleswere selected as foundational materials for the FLIP-FLOP program, as theywere based on components of the health belief model and the theory of planned behavior (Ammerman et al., 2007). Other factors that guided selection were: pre-dividedmodules, readability, appealing colorized content, southern …	target obesity	12 weeks	2 times: pre- and post	Healthy eating; Physical activity	The HPLP-II examines domains of health responsibility, physical activity, nutrition, spiritual growth, interpersonal relationships and stress management. Each response is scored as: 1 = never; 2= sometimes; 3=often; 4= routinely. Participants were also asked to report: fruit consumption within the past 24 hours (yes/no), vegetable consumption within the past 24 hours (yes/no), and their perceptio…		Yes, but not according to taxonomy (possible to code)	The NP followed a general template at each primary care visitwhich included provision of visit specific New Leaf materials, use of pre-scripted motivational interviewing (MI), assistance with SMART (specific, measurable, attainable, realistic, timely) goal setting, participation in a brief learning activity and specific phrases of encouragement BCTs per session 4.1 Instruction on how to perform t…	4 (all applied multiple times over the 5 sessions, some applied multiple times within one session)	Yes	No	Overall: Participants reported improvement in health responsibility, physical activity, nutrition, spiritual growth, stressmanagement andmotivation for healthy living (p b 0.05). Diastolic blood pressure declined (p b 0.05). Systolic blood pressure and body mass index declined non-significantly. 5.4.1. Health promoting behaviors The overall mean of the 52-item, HPLPII for the participant group pr…		Income, but Education and Employment also measured	low income (defined as earning an income of up to 200% of the federal poverty level Education + Employment: Education 3 some high school 4 high school grad 7 some college 2 college grad Employment 5 unemployed 6 employed 4 students 1 retired	NA	NA	NA	NA	NA
197	4849	Evaluation of the Nutrition Education for Limited Resource Audiences in Iowa	['Skalka, Amanda Jean']	ProQuest Dissertations Publishing	2020	Thesis	English		America	Mixed-methods	Quantitative: Pre-post Qualitative: Evaluation of the PSSC program using structured observations and a focus group discussion A focus group discussion was conducted with graduates of PSSC to capture further insight into participants’ food- and nutrition-related behavior changes and perceptions of curriculum components. Structured observations of the paraprofessional nutrition educators teaching t…	Individuals and families with limited resources, living in poverty (The poverty threshold is defined as the minimum amount of resources necessary to meet basic needs and is adjusted annually for inflation (United States Census Bureau, 2019c).). Nutrition assistance programs, such as the Expanded Food and Nutrition Education Program (EFNEP) and the Supplemental Nutrition Assistance Program (SNAP),…	Quantitative: n=92 BELH, n=42 PSSC Focus group: n=6 Structured observations (n=2)	Nutrition assistance programs, such as the Expanded Food and Nutrition Education Program (EFNEP) and the Supplemental Nutrition Assistance Program (SNAP), use the poverty guidelines set by the U.S. Department of Health and Human Services (HHS) for program eligibility		pilot curriculum (PSSC) compared to the current curriculum (BELH) used in the state of Iowa: Buy. Eat. Live Healthy. (BELH) and the Plan Shop Save Cook (PSSC) programs In Iowa, the BELH curriculum has each participant set a SMART goal at the end of each lesson. A SMART goal is characterized as specific, measurable, attainable, realistic, and time-bound (Gardner, Kjolhaug, Linde, Sevcik, & Lytle, …	to increase participants’ food resource management skills and food safety practices	The BELH program consists of nine lessons ranging from an hour and a half to two and a half hours in length per lesson, totaling 13 to 22.5 contact hours. In comparison, PSSC consists of four lessons, each an hour in length, totaling four contact hours.	MM Quantitative - 2 times: entry and exit from BELH or PSSC Qualitative - 1 time: cross-sectional	Healthy eating; Physical activity	Participants’ food- and nutrition-related behavior outcomes, including total diet quality, physical activity, food safety, food security, and food resource management Food and Physical Activity Questionnaire (FPAQ) at pre-/post-program for both curricula: how frequently a participant performs food- and nutrition-related behaviors: Participants indicated the frequency of their behavior based on th…		Yes (some), but not according to taxonomy	Goal setting is mentioned, but description of currucila is limited	1 (example)	Yes	No	Both BELH and PSSC displayed significant change in food- and nutrition-related behaviors. Specifically, BELH curriculum exhibited significant (p<0.05) improvements from pre- to post-program in all food resource management questions, including cooking main meal at home, comparing food prices to save money, planning meals before shopping, looking in cupboards and refrigerator before shopping, and m…		Eligibility assistance programs (Income); Monthly household income	Individuals and families with limited resources, living in poverty (The poverty threshold is defined as the minimum amount of resources necessary to meet basic needs and is adjusted annually for inflation (United States Census Bureau, 2019c).). Nutrition assistance programs, such as the Expanded Food and Nutrition Education Program (EFNEP) and the Supplemental Nutrition Assistance Program (SNAP),…	NA	NA	NA	NA	NA
201	4893	Evaluation of an intervention using a self-regulatory counselling aid: pre- and post- intervention results of the OPTIMAHL 60plus study	['Gallois, K. M.', 'Buck, C.', 'Dreas, J. A.', 'Hassel, H.', 'Zeeb, H.']	International Journal of Public Health	2013	Original research	English		Germany	Quantitative	quasi-experimental: Face-to-face interviews (24-h recall and frequency questionnaire)	people in low socio-economic status (SES) districts in the city of Bremen, Germany. 369 participants (293 women, 76 men) remained in the study for T1. The remaining participants were aged between 57 and 93 years and 180 were in the intervention group and 189 in the control group. 247 participants (208 women, 39 men) remained in the study for T2—133 in the intervention and 114 in the control group…	N = 369 Intervention: 180 Control: 189	Inclusion criteria were age 57 years and above and the ability to care for oneself.		Intervention The intervention in OPTIMAHL 60plus was carried out over a three-month period from September until December 2008. Participants in the intervention group were invited to regular meetings in easily reachable meeting places such as community partners’ institutions, churches and mosques. In total, the intervention comprised seven sessions in small groups of generally 6–10 elderly and las…	improvements in nutrition and physical activity behaviour according to standard recommendations	3 months	3 times: baseline survey (T0), after three months (T1) and at nine-month follow-up (T2). This paper reports the detailed results of T0 and T1 and gives an overview of T2 results. Face-to-face interviews were conducted by trained interviewers using a standardised instrument. Nutrition and PA behaviour was measured by 24-h recall and frequency questionnaire (FQ). In this paper, we focus on the resu…	Healthy eating; Physical activity	Nutrition and PA behaviour was measured by 24-h recall and frequency questionnaire (FQ). In this paper, we focus on the results of the 24-h recall when suitable (for FV, D and PA) and use data from the FQ only if necessary as the potential for bias is larger in the latter. For the main analysis we initially considered the changes (difference in number of servings and difference in minutes of bein…		Yes (some), but not according to taxonomy	In each session, the elderly discussed health topics related to the counselling aid. Standard health information on PA and nutrition and cooking recipes were handed out at the end of each session.	NA	Yes	No	No significant differences could be shown when comparing the intervention versus control group at T1. Significant changes from T0 to T1 in the intervention group were identified for daily fruit and vegetable (v2-test, p = 0.04), and for weekly fish consumption (v2-test, p = 0.04). However, similar results could also be shown for the control group. FV: Overall daily mean consumption of FV was 2.9 …	The results generally do not show any significant differences in the health behaviour change between intervention and control groups. Significant within group changes were seen in the consumption of fruit and vegetables as well as in the consumption of fish, hinting towards unspecific timedependent changes in both groups. Additionally, after adjustment for confounders, results of the logistic reg…	Neighborhood SES	Not substantiated in low socio-economic status (SES) districts in the city of Bremen, Germany. Neighbourhoods with low SES were identified through an existing social index. The social index for Bremen indicates disadvantaged neighbourhoods according to 24 social indicators such as percentage of migrants, percentage of unemployment and percentage receiving welfare support (Der Senator fu¨ r Arbeit…	NA	NA	NA	NA	NA
203	4898	Evaluation of an Integrated Health Promotion Program for a low-income urban population: Findings and lessons learned	['Weiss, L.', 'Quint, E.', 'Leto, C.', 'Vaughn, I.', 'Redrovan, A.', 'Fernandes, M.', 'Lamourt, K.', 'Edgar, C.', 'Reso, A.']	Public Health Nurs	2021	Original research	English		America	Mixed-methods	Pre-post evaluation (pilot) including baseline and follow-up assessments, satisfaction surveys, program utilization data, and focus groups	a low-income urban population: low-income individuals with, or at risk for, hypertension, diabetes, and/or overweight a particularly high need population, with high rates of poverty, low levels of educational attainment, and limited English language skills The majority were Latinx (88%), female (82%), born outside the United States (80%), and had less than a high school education (52%). One third…	N = 138	Intervention: if they had hypertension, pre-diabetes, diabetes, overweight, and/or obesity, as self-reported to the CHW and confirmed by the program nurse. Focus group: participants who had engaged in multiple components of the program, so as to ensure sufficient familiarity with program offerings and their attributes.		Wellness Rising,” an integrated, multicomponent pilot program for low-income individuals with, or at risk for, hypertension, diabetes, and/or overweight. Wellness Rising was implemented from July 2018 to July 2019 by a multiservice, not-for-profit community-based organization (CBO), working in collaboration with a nearby publicly funded safety-net hospital. Other project partners included a nonpr…	changes in dietary behavior and health indicators	1 year	2 times: baseline, follow-up (4 months)	Healthy eating	Baseline-followup: motivation for participation; health-related behaviors; health status and health-related quality of life; health care use; and selected social factors, such as employment and food security Health behavior: Eat vegetables most days of the week, Eat fruit most days of the week, Sugar sweetened beverage > 1/day, Drink water daily, Eat fast food > 1 time/week, Cooked food from bode…		Yes (some), but not according to taxonomy	practical and social supports, including health education, assistance with making appointments and obtaining or renewing health insurance, and referrals for legal assistance and housing. The program nurse provided one-on-one consultations with participants, which included medication and glucose log reviews, blood pressure and weight checks, and facilitated communication with providers.	2 (among other things, example of activity, not mentioned as a technique)	Yes	No	Overall: There were improvements in general health, blood pressure, and knowledge and behavior related to disease management and healthy eating. Regarding health behavior: Table 5 displays health-related behaviors at baseline and follow-up. Although there were positive changes in most dietary behaviors included in the assessment, daily consumption of sugar-sweetened beverages and weekly consumpti…		Income	Income not substantiated (but receiving food assistance for low-income populations) a low-income urban population: low-income individuals with, or at risk for, hypertension, diabetes, and/or overweight a particularly high need population, with high rates of poverty, low levels of educational attainment, and limited English language skills The target community was the Bushwick neighborhood of Broo…	NA	NA	NA	NA	NA
209	5032	Enhancing community weight loss groups in a low socioeconomic status area: Application of the COM-B model and Behaviour Change Wheel	['Coupe, N.', 'Cotterill, S.', 'Peters, S.']	Health Expect	2021	Special issue paper	English		England	Mixed-methods	Review, qualitative: observations of four weight‐loss groups, and semi‐structured interviews with 11 service facilitators (10 females), all involved in delivering health promotion advice across the city, and 14 service users (13 female).	adults living in low socioeconomic communities/low SES populations/low SES communities adults with obesity/overweight within low SES areas Research in weight loss groups in a low SES city in the North West of England was undertaken, chosen based on its level of deprivation; it is among the 20 local authorities with the highest proportion of neighbourhoods in the most deprived 10% of neighbourhood…	NA	NA	NA	An overview of the selected BCTs, with links to the sources of behaviour, TDF domains and intervention functions, is shown in Table 1. The final intervention SMART‐C (Supporting Information Material 1) comprised 6 weeks' worth of ‘commitment sheets’, with a choice of 10 goals (two options for each dietary behaviour), and space for a personalised goal, should none of the prespecified goals be appr…	enhance adherence and engagement outcomes to promote weight loss in low SES populations	6 weeks	Unknown NA	Healthy eating	changing dietary behaviours, however making changes to dietary habits proved more problematic, with facilitators identifying healthy eating as the ‘one to focus on’ (F2) in relation to the intervention. Therefore, the overall problem behaviour that we were addressing was poor adherence to dietary elements of lifestyle interventions by adults with obesity/ overweight within low SES areas. With its…		Yes, according to BCW	Behaviour change techniques: *Informed content of Goal setting (behaviour) *Instruction on how to perform the behaviour (goal setting) *Conserve mental resources *Adding objects to the environment *Behavioural contract *Prompts and cues *Action planning *Conserving mental resources *Prompts and Cues *Informed content of goal setting (behaviour) *Behavioural contract *Review behaviour goal *Prompt…	9 (some applied multiple times: in total, 18 times a BCT is applied)	No (intervention development)	No (intervention development)	NA Intervention development (implementation): The COM‐B analysis of qualitative data revealed that changes were required to psychological capability, physical and social opportunity and reflective motivation to enable dietary goal‐setting behaviours. The resulting SMART‐C booklet included 6 weeks of dietary goal setting, with weekly behavioural contract and review. Conclusion: This paper details …	NA	Community SES (not measured, but intervention developed for low-SES individuals)	adults living in low socioeconomic communities/adults with obesity/overweight within low SES areas/people in low SES areas Research in weight loss groups in a low SES city in the North West of England was undertaken, chosen based on its level of deprivation; it is among the 20 local authorities with the highest proportion of neighbourhoods in the most deprived 10% of neighbourhoods in England.32 …	NA	NA	NA	NA	NA	Intervention design: The Behaviour Change Wheel approach was followed to design an add‐on intervention to an existing local authority‐run weight loss group, informed by mixedmethods research and stakeholder engagement.
213	5127	Effects of Visiting Nurses' Individually Tailored Education for Low-Income Adult Diabetic Patients in Korea	['Ko, Il Sun', 'Lee, Tae Hwa', 'Kim, Gwang Suk', 'Kang, Se Won', 'Kim, Mi Ja']	Public Health Nursing	2011	Original research	English		Korea	Quantitative	one-group pretest-posttest	newly registered low-income adult diabetic patients in a public health center in DJ-gu (similar to a county in the United States), a region with a population of 400,000 residents. The majority (83%) of the participants were over 60 years old, with 41.7% in the age group of 70–79 years. The mean age was 67.23 _x0003_ 12 years (range of 25–86 years), and 65.6% were female participants. The number o…	N = 96	Low-income participants were defined according to the criteria of the 2006 Ordinance of the Ministry for Health, Welfare and Family Affairs of Korea: (1) those categorized as basic livelihood security recipients, (2) the quasi-poor class, (3) those families whose real income is below 120% of the minimum living cost or whose members have difficulty in walking or moving by themselves, and (4) those…		Intervention Each visiting nurse visited the same six to seven patients during the 8-month study period for 7 monthly educational sessions. On the first visit, the nurses explained the purpose and procedure of the study to patients and assessed the patients’ knowledge and self-management of diabetes (i.e., pretest) using the instrument described below. For fasting blood glucose (FBG) measurement,…		7 months	2 times: pretest, posttest (8 months0	Healthy eating; Physical activity; Tobacco use; Alcohol consumption	knowledge and self-management of diabetes Diabetes self-management. Diabetes selfmanagement was measured using the tool developed by Suh (2004). Eighteen out of 20 questions were used in this study, as they were deemed appropriate to our study. Each question was rated on a 3-point Likert scale. Higher scores indicated high self-management. The Cronbach’s a of the reliability coefficient for Suh (…		No	NA	NA	Yes	No	Overall: After education, diabetes knowledge (po.001) and self-management in all categories of lifestyle (po.001), diet (po.001), exercise (po.001), foot care (po.001), medication (p5.004), and insulin therapy (p5.022) significantly improved. The mean fasting blood glucose (FBG) level decreased by 14.53 mg/dl; this decrease was insignificant (p5.117). However, the relationship between education a…		Income	Low-income participants were defined according to the criteria of the 2006 Ordinance of the Ministry for Health, Welfare and Family Affairs of Korea: (1) those categorized as basic livelihood security recipients, (2) the quasi-poor class, (3) those families whose real income is below 120% of the minimum living cost or whose members have difficulty in walking or moving by themselves, and (4) those…	NA	NA	NA	NA	NA
215	5149	The effects of small-scale physical and social environmental interventions on walking behaviour among Dutch older adults living in deprived neighbourhoods: results from the quasi-experimental NEW.ROADS study	['Prins, R. G.', 'Kamphuis, C. B. M.', 'Van Lenthe, F. J.']	International Journal of Behavioral Nutrition & Physical Activity	2019	Original research	English		The Netherlands	Quantitative	Quantitative: four-armed experimental study (longitudinal) = quasi-experimental	older adults residing in four deprived neighbourhoods of Rotterdam, the Netherlands The interventions were implemented in the city of Rotterdam (the Netherlands). Rotterdam harbours some of the most deprived neighbourhoods of the Netherlands.	N = 639 1) a designated walking route (physical condition): N = 215 2) walking groups (social condition): N = 130 3) walking routes and walking groups (combined condition): N = 181 4) no intervention (control condition): N = 113			Physical intervention: designated walking routes As a physical environmental intervention we developed designated walking routes. The conceptual framework was used as input for the design of the interventions. In designing the walking routes, we first visualised the availability of important destinations such as shops and GPs in each neighbourhood (Fig. 2). Based on input from the older adults we…	increasing walking behaviour among older residents of deprived neighbourhoods	NA	3 times: baseline (T0), and 3 months (T1) and 9 months (T2) after the intervention	Physical activity	Recreational walking, utilitarian walking and total walking Recreational walking and utilitarian walking were measured with the long version of the International Physical Activity Questionnaire at baseline (T0), first (T1) and second follow-up (T2), which has shown acceptable reliability and validity [7]. Participants reported the average time per day they engaged in recreational walking and util…		Yes, but not according to taxonomy (possible to code)	Changes to the physical and social environment: a neighbourhood walking route was designed and marked, and neighbourhood walking groups were organised. 12.1 restructuring the physical environment 12.2 restructuring the social environment	2 (1 per intervention-arm, and combined)	Yes	No	Overall: Results: Total time spent walking per week increased between T0 and T1 for all conditions. The Incidence Rate Ratio (IRR) for the physical condition was 1.46 (95% CI:1.06;2.05) and for the social intervention 1.52 (95%CI:1.07;2.16). At T2, these differences remained significant for the physical condition, but not for the social condition and the combined condition. These findings were mi…	We did not observe a relation between the outcomes and living in a neighbourhood with the combined condition. In additional analyses we did not observe any statistically significant differences between the combined and single conditions (Table 5 in Appendix). Neither condition influenced recreational walking.	Neighborhood SES (deprived neighborhoods) Employment and Education also measured	older adults residing in four deprived neighbourhoods of Rotterdam, the Netherlands The interventions were implemented in the city of Rotterdam (the Netherlands). Rotterdam harbours some of the most deprived neighbourhoods of the Netherlands. All neighbourhoods in this study were among the most deprived areas of Rotterdam, but we observed statistically significant differences in the demographic c…	NA	NA	NA	NA	NA	Paper 93 is protocol
216	5168	The effects of nudging and pricing on healthy food purchasing behavior in a virtual supermarket setting: a randomized experiment	['Hoenink, J. C.', 'Mackenbach, J. D.', 'Waterlander, W.', 'Lakerveld, J.', 'van der Laan, N.', 'Beulens, J. W. J.']	International Journal of Behavioral Nutrition and Physical Activity	2020	Original research	English		The Netherlands	Quantitative	mixed randomized experimental study design consisting of five study conditions (within-subject design) and three study arms (between-subject design). The median age of participants was 30.0 (IQD 24.0) and more than 60% were female, which varied from 59 to 65% depending on the study arm (Table 2). Mean BMI of participants at baseline was 24.7 (SD 4.8), and this was fairly equal across the three ar…	Dutch adults in a virtual supermarket setting, with lower or higher SEP (approximately equal distribution of low and high SEP individuals) Participants were recruited from the general Dutch population through targeted Facebook advertisements and home-delivered flyers in selected low-SEP neighborhoods throughout the Netherlands	N = 400 25% price increase arm (N = 128) 25% price discount arm (N = 136) 25% price increase and discount arm (N = 136)	Inclusion criteria were: being an adult (18 years or older); being the main household shopper; being able to read in Dutch; and to have an email address	Participants were excluded if another household member was already participating in the study, or if they did not have a computer or laptop.	nudging, pricing and combined nudging and pricing strategies. The virtual supermarket was designed to simulate a real-life shopping experience by imitating a typical Dutch supermarket (i.e., layout of the shelves, colors, products and product prices). The virtual supermarket included almost 1200 unique name-brand and budgetbrand products categorized into 12 food groups. The quantity and variety o…	increasing healthy food purchasing behavior (by increasing healthy food purchases and decreasing unhealthy food purchases)	five weeks (but intervention arm once)	5 times: 5 times 1 arm (3 arms)	Healthy eating	the percentage of healthy products based on the healthy and unhealthy purchases in grams per week. This outcome measure was chosen as pricing and nudging strategies aim to increase the proportion of healthy purchases through increasing healthy purchases and/or decreasing unhealthy purchases.	The total grams of healthy and unhealthy products purchased per week were used as secondary outcome measures. These secondary outcome measures can help explain whether the percentage of healthy purchases changed due to; 1) a change in healthy purchases (which is expected in the cases of price discounts and nudges), 2) a change in unhealthy purchases (which is expected in the case of price increas…	Yes, but not according to taxonomy (not possible to code)	Pricing and nudging strategies: Participants were randomized into one of the three study arms (25% price increases, 25% price discounts, or 25% price increases and discounts) and within these arms exposed to five study conditions (control, nudging, pricing, price salience and price salience with nudging). BCT: 12.1 Restructuring the physical environment Pricing/discount: not possible to code	3 (and combinations)	Yes	Yes (education: low + medium, our low SEP group was still relatively heterogeneous in education level (including both low and medium educated participants))	Overall: In total, 346 (76%) adults completed all five shops within the SN VirtuMart. Median age was 32.5, 49.2% had high education and 32.8% had high income. Out of the 12 conditions, four conditions were statistically significantly different from the control condition. Nudging and non-salient pricing strategies alone did not statistically significantly increase healthy food purchases, whereas a…	Non-statistically significant effects of nudging and non-salient pricing strategies have previously been reported. For example, a systematic review found that only 5 out of 11 studies using salience-type nudges were effective [37]. Combining different types of nudges (e.g., salience and priming nudges) may be more effective in influencing food purchasing behavior [37], especially in environments …	Education; Income Employment also measured	Educational level and income were used as two separate proxies for SEP because they assess different aspects of SEP. Educational level was categorized into two groups: low educational level included those who completed primary education, intermediate vocational education and higher secondary education, and high educational level included those who completed higher vocational education or universi…	Educational level and income were used as two separate proxies for SEP because they assess different aspects of SEP. Educational level was categorized into two groups: low educational level included those who completed primary education, intermediate vocational education and higher secondary education, and high educational level included those who completed higher vocational education or universi…	NA	NA	NA	There was limited evidence for differential effects across SEP groups. Nudging and pricing strategies would be considerably less appropriate if people who already benefit from personal resources such as higher education or higher food budgets were the ones who responded best to the intervention, thereby increasing socioeconomic inequalities in diet. In this study we found limited differences acro…
217	5173	The Effects of Lifestyle Interventions on the Health-Promoting Behavior, Type D Personality, Cognitive Function and Body Composition of Low-Income Middle-Aged Korean Women	['Kim, E. J.', 'Nho, J. H.', 'Kim, H. Y.', 'Park, S. K.']	Int J Environ Res Public Health	2021	Original research	English		Korea	Quantitative	randomized control group pretest-posttest design	Low-Income Middle-Aged Korean Women aged from 40 to 60 years	N = 56 26 in the experimental group and 30 in the control group	The inclusion criteria were as follows: (i) women aged 40 to 60 years, (ii) monthly household income below 50% of the national median income and (iii) those who understood the purpose of the research and voluntarily agreed to participate in the research.	The exclusion criteria were as follows: (i) cognitive impairment, (ii) acute heart disease and women taking psychiatric drugs, (iii) women who had received an exercise restriction prescription from a doctor and (iv) women who had participated in other health-related programs within the last three months.	Lifestyle Intervention Based on King’s Goal Achievement Theory We developed an LSI based on King’s goal achievement theory and based on previous literature on LSIs [2,21]. The LSI comprised of eight weekly sessions including four categories of nutritional management, physical activity, stress management and cognitive function improvement [17,19,20]. The nutritional management included eating mode…	To improve (1) Health Promoting Behavior, (2) Type D personality, (3) cognitive function and (4) body composition	8 weeks	2 times: pretest, posttest	Healthy eating; Physical activity	health-promoting behaviors, Type D personality, cognitive function and body composition. The HPB was evaluated using the Health-Promoting Lifestyle Profile II (HPLP-II) [27]. This instrument has 52 questions consisting of six domains: health responsibility, physical activity, nutrition, spiritual growth, interpersonal relationships and stress management. A higher score indicates a higher level of…		Yes (some), but not according to taxonomy	Zie table 1: Small-group education Face to face encouragement Demonstration and practice Motion counseling Provide exercise video and feedback BCTs: 6.1 Demonstration of the behaviour, 8.1 behavioural practice, feedback (unclear what kind of feedback?), encouragement (what kind of encouragement?), motion counselling unclear, provide exercise video (what/how exactly), small-group education (how?)	5 (among other things)	Yes	No	The experimental group scored significantly higher than the control group for health-promoting behaviors (effect size (ES) = 0.68~1.27, p < 0.001~0.014) and cognitive function (ES = 0.79~1.31, p < 0.001~0.005). The negative affectivity (ES = 0.70, p = 0.012) and the prevalence of a Type D personality (x2 = 4.39, p = 0.047) and the systolic blood pressure (ES = 0.65, p = 0.019) decreased significa…		Income Education, occupation also measured	monthly household income below 50% of the national median income Education: M (SD) for experimental condition, control <= Middle school 2 (7.7), 4 (13.3) > High school 24 (92.3), 26 (86.7) Occupation: M (SD) for experimental condition, control Yes 10 (38.5), 9 (30.0) No 16 (61.5), 21 (70.0)	NA	NA	NA	NA	NA
219	5234	Effects of a short-term health promotion intervention for a predominantly African-American group of stroke survivors	['Rimmer, James H.', 'Braunschweig, Carol', 'Silverman, Katie', 'Riley, Barth', 'Creviston, Todd', 'Nicola, Terry']	American Journal of Preventive Medicine	2000	Original research	English		America	Quantitative	A pre-test/post-test lag control group design The present study employed a pre-test/post-test lag control group design with two 12-week iterations. During the first iteration, 18 participants received the health promotion intervention and 17 participants served as lag controls. Both groups were assessed before (pre-test) and after (post-test one) the first iteration. Participants who served as la…	predominantly low-income, urban African-American population with stroke, recruited from local area hospitals and clinics The average age of the participants was 53.2 years (SD58.3), and the age range was from 45–68 years. Most of the participants were female (74.3%) and African-American (88.6%). None of the participants was employed during the intervention. Sixty-nine percent reported an annual i…	N = 35	(1) age 30 to 70 years; (2) able to walk a minimum of 50 feet with or without an assistive aid; (3) at least 6 months post-stroke; (4) serve as their own guardian; (5) reside within a one-hour commute of the intervention site; (6) obtain written permission of primary care physician		Health Promotion Intervention The health promotion program operated 3 days a week for 12 weeks and consisted of the following components: fitness instruction and exercise, nutrition education, and health behavior changes, which all participants received in that order. Previous research indicated that health promotion barriers most often reported by African-American women with disabilities were: (…	improvements in physiological and psychological health	12 weeks (3 days a week)	2 times: before (pre-test) and after (post-test one) the first iteration	Healthy eating; Physical activity	Biomedical, fitness, nutritional, and psychosocial measures Exercise Peak oxygen uptake (cardiovascular fitness). A symptomlimited graded exercise test to measure peak VO2 was performed on an upright stationary cycle. Peak VO2 was assessed under the supervision of a physician using a Sensormedics 2900 Metabolic Cart (Yorba Linda, CA). Heart rates were monitored with a Marquette Max-1 12-lead ECG …		Yes, but not according to taxonomy (possible to code)	instruction and exercise; Individual goals were developed by a physiatrist and exercise physiologist to insure that participants were exercising in the appropriate training zone based on their pretest evaluation; “hands-on” cooking instruction and practice (Participants were taught how to cook healthy meals during the first two classes of the week and then cooked their own healthy meal during the…	5 (some applied multiple times: in total, 8 times a BCT is applied)	Yes	No	Overall: Treatment group made significant gains over lag controls in the following areas: (1) reduced total cholesterol, (2) reduced weight, (3) increased cardiovascular fitness, (4) increased strength, (5) increased flexibility, (6) increased life satisfaction and ability to manage self-care needs, and (7) decreased social isolation. Table 2 presents the means and standard deviations of the exer…	NA	Income Employment; Education also measured	for predominantly urban, low-income, African-Americans with stroke, These findings are noteworthy given the nature and severity of the participants’ disability (stroke), the multiple chronic medical conditions (e.g., obesity, hypertension, type 2 diabetes, depression) associated with their primary disability, the low income and educational status of the participants, and the fact that none of the…	NA	NA	NA	NA	NA
222	5263	Effects of a Community-based Lifestyle Intervention on Change in Physical Activity Among Economically Disadvantaged Adults With Prediabetes	['Hays, L. M.', 'Hoen, H. M.', 'Slaven, J. E.', 'Finch, E. A.', 'Marrero, D. G.', 'Saha, C.', 'Ackermann, R. T.']	American journal of health education	2016	Original research	English		America	Quantitative	Secondary analyses: RAPID (N = 509) was a 2-arm, individually randomized intervention trial comparing brief diabetes prevention counseling alone (control condition, n = 252) versus brief counseling plus YDPP (n = 257). Gender, female (n) 155 (71.8%) Race/ethnicity (n) African American 108 (50.0%) Non-Hispanic white 93 (43.1%) Other or multirace 15 (6.9%) Household income (n = 186) <$10 000 56 (30…	economically disadvantaged adults with prediabetes	N = 216 Among the 216 participants, 100 were assigned to brief counseling and 116 to YDPP plus brief counseling.	Eligibility criteria included (1) 18 years or older, (2) BMI $ 24 kg/m2, (3) no previous diagnosis of T2DM, (4) serum glucose test indicating high risk for the development of T2DM (HbA1c level of 5.7%–6.4% or fasting plasma glucose of 100–125 mg/dL), and (5) no condition that might contraindicate the gradual adoption of light–moderate PA (e.g., recent cardiovascular event, severe chronic obstruct…		Intervention Brief counseling (control) At all data collection points (baseline and 6, 12, and 24 months), a research assistant briefly delivered information on the importance of weight loss and PA on diabetes risk reduction. The conversation lasted no more than 5 minutes. Participants received a handout describing community resources that supported weight loss and PA programs. At each follow-up …	increase PA in a hard to reach sample of inner city adults over 24 months	24 months	4 times: baseline and 6, 12, and 24 months	Physical activity	1) change in moderate to vigorous physical activity (MVPA) and 2) sedentary behavior over 24 months Accelerometers measure and record vertical acceleration as counts, providing an indication of the intensity of PA associated with locomotion.		Yes, but not according to taxonomy (not possible to code)	Consistent with the DPP lifestyle intervention, the first 8 sessions introduced goal-setting, identified strategies to modify energy intake and output, and stressed the importance of self-monitoring. The latter 8 sessions focused on maintaining weight loss and behavior change. Instructors followed specific but flexible scripts and provided group-based counseling on goal-setting, self-monitoring, …	5 (among other things)	Yes	No	Overall: YDPP had no significant effect on either outcome. Baseline PA and crime were associated with less MVPA while higher perceived health and green space were associated with more MVPA over time. Baseline sedentary behavior, perceived health, and green space were inversely related to being sedentary. Compliance with accelerometer wear schedule and minutes of MVPA See Table 3 for the number of…	We believe that there are several factors that affected the results of our study. These include compliance with accelerometer wearing schedule, limitations in the ability to measure PA in sedentary adults, issues related to YDPP, and environmental and personal factors. Compliance with accelerometer wearing schedule It is recommended that accelerometer data be collected for at least 10 h/day for 3…	Income	Economically Disadvantaged Adults Household income (n = 186) <$10 000 56 (30.1%) $10–14 999 31 (16.7%) $15–24 999 36 (19.4%) $25–34 999 22 (11.8%) $35–49 999 18 (9.7%) $50–74 999 6 (3.2%) >$75 000 17 (9.1%)	NA	NA	NA	NA	NA
224	5266	Effects of a brief motivational smoking intervention in non-treatment seeking disadvantaged Black smokers	['Brett, E. I.', 'Chavarria, J.', 'Liu, M.', 'Hedeker, D.', 'King, A. C.']	Journal of Consulting & Clinical Psychology	2021	Original research	English		America	Quantitative	RCT	disadvantaged (primarily low-income) Black non-treatment-seeking smokers The sample mean age was 53.8 years, 50% were female, and over half (51.5%) were single/never married. The majority of participants had at least a high school education (66.2%) but most were not currently employed (76.5%), with 59% reporting a household income of less than $15,000. They reported smoking an average of 8.8 ciga…	N=204 Treatment as Usual (TAU;n=102) Enhanced Care (EC; n=102)	self-identifying race as Black/African American, having ≥8th grade education, reporting smoking at least one cigarette per week, and willing to attend a 1-2-hour study session and follow-up interviews at 1- and 6-months		a culturally-targeted, motivational smoking intervention (enhanced care; EC) versus standard provision of self-help materials (treatment-as-usual; TAU) Treatment Conditions Treatment as Usual (TAU): Each participant in TAU received a folder including self-help stop-smoking materials, including: 1) Clearing the Air: Quit Smoking Today, a 41-page booklet by the National Cancer Institute (NCI) inclu…	reduce the aforementioned barriers to making a quit attempt and accessing tobacco treatment	30 minutes	4 times: baseline, post intervention, 1- and 6- month follow-up	Tobacco use	motivation to change smoking behavior motivation to change smoking was measured by the Biener-Abrams Contemplation Ladder (10-point scale with 0= “I have no interest in quitting smoking” to 10=”I have already quit smoking”; Biener & Abrams, 1992)	NRT knowledge and use, quit attempts, and number of cigarettes smoked per day two 7-point Likert scale items (1 indicating “strongly disagree” to 7 indicating “strongly agree”) on common NRT myths, i.e., that NRT can cause cancer, and that NRT is only used by weak people. At each follow-up (1- and 6-month), any instances of NRT use (e.g., patch, lozenge, gum, etc.) since the last interview (use s…	Yes (some), but not according to taxonomy	reviewing the participants’ personal feedback sheet that included the participant’s number of cigarettes smoked per day, use of menthol or nonmenthol cigarettes, cigarette dependence scores, and CO levels, all within the context of clear messaging that there is no safe level of smoking; motivational counseling; personal risks of smoking (e.g., shortness of breath, coughing) to a 10-minute review …	6 (among other things)	Yes	No	Overall: Compared with TAU, EC increased motivation to change (p = .02), accuracy in NRT knowledge, (ps < .001), NRT use (p = .01), and likelihood of making a serious quit attempt as well as reduced cigarettes smoked per day (ps <.01) through 6-month follow-up. For the primary outcome of motivation to change smoking behavior, EC significantly increased participants’ motivation to change relative …		Income Education and employment also measured	disadvantaged (primarily low-income) Black non-treatment-seeking smokers To include a diverse, urban subpopulation, COMPASS oversampled enrollment within predominantly low-income Black communities on the South and West Sides of Chicago. Education (%), CG vs. IG High School Graduate or higher: 70.6 vs. 61.7 Less than High School Graduate: 29.4 vs. 38.2 Current Employment (%), CG vs. IG Full / Part…	NA	NA	NA	NA	NA
230	5329	The effectiveness of living well multicultural-lifestyle management program among ethnic populations in Queensland, Australia	['Gallegos, D.', 'Do, H.', 'To, Q. G.', 'Vo, B.', 'Goris, J.', 'Alraman, H.']	Health Promot J Austr	2021	Original research	English		Australia	Quantitative	pre-post-test design	ethnic populations in Queensland, Australia (Burmese/ Vietnamese, SriLankan/Bhutanese, Afghani/Arabic-speaking, Somalian/Sudanese, Pacific Islander by geographical proximity) Average age of participants was 44 years (SD = 15) and a majority of the participants were women (70%; Table 2). Demographic characteristics including age, sex, education level, employment status and household types were not…	For eating and physical activity behaviours, a total number of 700 (97.9%) participants completed baseline data; 561 (80.1%) and 457 (65.3%) participants had complete data at week 8 and week 14, respectively	As sessions were delivered in CALD languages, the ability to speak English was not a criteria for inclusion.		Intervention The Living Well Multicultural-Lifestyle Modification Program (LWMLMP), implemented by the <removed for blind review>, aimed to improve the knowledge and awareness of and change behaviours associated with a range of behaviours related to chronic disease among ethnic communities in Queensland, Australia. The programme was delivered between October 2014 and June 2017.Targeted communitie…	improve the knowledge and awareness of and change behaviours associated with a range of behaviours related to chronic disease among ethnic communities in Queensland, Australia	8 weeks	3 times: baseline, the end of an 8-week programme and after-programme follow-up at week 14	Healthy eating; Physical activity; Tobacco use; Alcohol consumption	Eating and physical behaviours, smoking alcohol consumption Previously validated short dietary questions were modified. The stem of the questions remained with culturally appropriate examples added. For example, when asking about sweet snacks, in addition to confectionary, sweet cakes and pies, traditional foods such as oil cakes, baklava, wattappam and sticky rice cakes were added. Participants …		Yes (some), but not according to taxonomy	Only 1 example given: Participants were asked to establish individual goals after the completion of each session. Exercising	2 (among other things)	Yes	No	Overall: Participants were more likely to consume ≥2 servings of fruit/day, five servings of vegetable/day, low-fat milk, processed meat, fast food, hot chips/fries, salty snacks, sweet snacks, sweet beverages less than once per week and meet the PA recommendation of ≥150 minutes/wk (P < .001) at week 8. Weight, BMI, waist circumference, waist-to-height ratio and blood pressure were also improved…	The significant amount of missing data related to smoking and alcohol consumption makes it difficult to draw any conclusions regarding the effectiveness of the programme on these behaviours. Recent analysis of the Australian National Drug Strategy Household Survey (2013) indicated 11% of CALD adults were drinking alcohol and of these 8.3% presented with a high risk of alcohol-related harm.48 O nl…	socioeconomic disadvantage Education and employment status also measured	Not substantiated cultural diversity, ethnic, Ethnicity (related to socio-economic disadvantage): Some migrant groups have higher risks of deaths and chronic diseases due to barriers associated with socioeconomic disadvantage, social isolation, racism, language, poor access to health services and low levels of health literacy. Highest level of education (primary, high school, certificate/ diploma…	NA	NA	NA	NA	NA
232	5341	Effectiveness of health promotion regarding diet and physical activity among Nepalese mothers and their young children: The Heart-health Associated Research, Dissemination, and Intervention in the Community (HARDIC) trial	['Oli, N.', 'Vaidya, A.', 'Eiben, G.', 'Krettek, A.']	Glob Health Action	2019	Original research	English		Nepal	Quantitative	Pre-post	mothers with 1–9-year-old children in the peri-urban Jhaukhel–Duwakot Health Demographic Surveillance Site, Nepal (low- and middle-income country) A lottery method randomly selected Duwakot as the intervention area and Jhaukhel as the control area. All villages in Nepal have nine administrative clusters (wards) [26]. Duwakot and Jhaukhel are neighbouring villages in JD-HDSS. To minimize contamina…	Baseline study (N = 733) Follow-up study (N = 1276)		The follow-up study excluded mothers with hearing or mental disorders as well as those whose children were mentally ill or had health conditions that required a special diet and/or physical regimen. Additionally, mothers who had lived in the community for only 2–3 months to perform seasonal work (e.g. in brick kilns) were excluded.	The intervention was based on the findings of the qualitative study with mothers as well as the baseline findings in JD-HDSS, which showed widespread misconceptions about healthy food and the importance of physical activity [21,27]. After reviewing national and international guidelines regarding diet and physical activity and consulting with our international collaborators, finally, the health ed…	promote cardiovascular health in JD-HDSS	two rounds for PMs and FMs during August–November 2016 and included a onemonth gap between rounds.	2 times: baseline, follow-up	Healthy eating; Physical activity	Mothers’ knowledge, attitude and practice (KAP) and their children’s behavior regarding diet and physical activity		Yes (some), but not according to taxonomy	For example, during the training mothers discussed perceived barriers of increasing physical activity and possible solutions to reduce such barriers. The intervention emphasized improved self-efficacy by addressing existing barriers to a healthy lifestyle.	1 example (among other things)	Yes	Yes (Higher, still low-moderate income country)	Overall: Post-intervention, mothers’ KAP median scores had improved regarding hearthealthy diet and physical activity. More mothers had ‘good’ KAP (>75% of maximum possible scores), and mothers with ‘good’ knowledge increased from 50% to 81%. Corresponding control values increased only from 58% to 63%. Mothers’ attitude and practice improved. Additionally, mothers in the intervention area reporte…		Income; Education; Mother's main occupation	low- and middle-income country Education n(%) Baseline (Duwakot, Jhaukhel) / Follow-up (Duwakot, Jhaukhel) <Grade 5: 120 (27.0), 56 (19.4)/137 (21.9), 124 (19.1) Grade 5–10: 218 (49.1), 135 (46.7)/ 301 (48.1), 334 (51.4) >Grade 10: 106 (23.9), 98 (33.9) / 188 (30.0), 192 (29.5) Mothers’ main occupation n(%) Baseline (Duwakot, Jhaukhel) / Follow-up (Duwakot, Jhaukhel) Agriculture 21(4.7), 3 (1.0) …	low- and middle-income country Education n(%) Baseline (Duwakot, Jhaukhel) / Follow-up (Duwakot, Jhaukhel) <Grade 5: 120 (27.0), 56 (19.4)/137 (21.9), 124 (19.1) Grade 5–10: 218 (49.1), 135 (46.7)/ 301 (48.1), 334 (51.4) >Grade 10: 106 (23.9), 98 (33.9) / 188 (30.0), 192 (29.5) Mothers’ main occupation n(%) Baseline (Duwakot, Jhaukhel) / Follow-up (Duwakot, Jhaukhel) Agriculture 21(4.7), 3 (1.0) …	NA	NA	NA	Analysis of the effectiveness of the HARDIC intervention according to mothers’ education level found no significant differences between levels. Hence, mothers improved their KAP scores irrespective of education. Similar to previous variables, occupation did not significantly affect outcome of the intervention. However, housewives showed the highest scores for knowledge and practice, and self-empl…	Education/occupation included s moderator, but not mentioned as low-medium-high oid. Intervention: "The mothers’ intentions were considered an important output of the intervention."
233	5343	The effectiveness of general practice-based health checks on health behaviour and incidence on non-communicable diseases in individuals with low socioeconomic position: a randomised controlled trial in Denmark	['Kamstrup-Larsen, N.', 'Dalton, S. O.', 'Grønbæk, M.', 'Broholm-Jørgensen, M.', 'Thomsen, J. L.', 'Larsen, L. B.', 'Johansen, C.', 'Tolstrup, J.']	BMJ Open	2019	Original research	English		Denmark	Quantitative	two-arm 1:1 RCT	individuals with low socioeconomic position Table 1 shows the baseline characteristics for the ‘Check-In’ and usual care group. The average age was 54 years, about half were men and more than 40% were unemployed or on social security. About 41% reported daily smoking and 17% in the ‘Check-In’ group and 20% in the usual care group reported ‘binge drinking at least weekly’. Median BMI was 26, with …	Of the 1104 participants, 549 were randomised to the ‘Check-In’ group and invited to the prescheduled health check, which 364 attended (attendance rate of 66%). Of the 1104 participants, 850 completed the follow-up questionnaire at 12 months (response rate of 77%). The number analysed for the ‘per protocol’ depended on the specific outcome—for the primary outcome daily smoking, this was 710, 303 …	no formal education beyond lower secondary school and consent to be contacted for research purpose.	No exclusion criteria were implied.	Invitation All participants allocated to the intervention group received a postal invitation to a prescheduled health check from their GP and the research team. Included with the invitation was a written description of the project. Furthermore, it was clarified that study participation was voluntary and that withdrawal could occur at any time. Three days before the prescheduled appointment, parti…	lower prevalence of adverse health behaviour such as smoking, excessive alcohol consumption, physical inactivity and obesity, and to test if ‘Check-In’ results in more new hospital contacts and prescription medication for metabolic risk factors and NCDs such as hypertension, hypercholesterolaemia, chronic obstructive pulmonary disease (COPD), diabetes mellitus, hypothyroidism, hyperthyroidism and…	NA	2 times: baseline and at 12-month follow-up	Physical activity; Tobacco use; Alcohol consumption	self-reported smoking status at 12-month follow-up. Questions included ‘Do you smoke?’, with the response categories ‘yes, daily’, ‘yes, I smoke occasional’, ‘no, I stopped less than 6 months ago’, ‘no, I stopped more than 6 months ago’, ‘no, I have never smoked’; dichotomised into ‘daily smokers’ versus ‘not daily smokers’ and ‘How much do you approximately smoke each day?’ used as continuous ou…	self-reported alcohol consumption, physical activity, BMI, self-efficacy and perceived stress. Alcohol consumption was measured as binge drinking (five or more units of alcohol on the same occasion) dichotomised into ‘weekly or more frequent’ versus ‘less than weekly’, and units of alcohol each day during the week used as a continuous outcome. Physical activity was measured from two questions on …	No	NA At the health consultation, the GP reviewed the results from the health check in combination with the summarised results of the questionnaire. Participants with abnormal screens, or health behaviour amenable to intervention at the health check, either follow the medical standards for general practice on procedures for diagnostics and treatment or received the offer of a referral to the municip…	NA	Yes	No	Effectiveness of ‘Check-In’ on daily smoking and other health behaviour After 12 months of follow-up, no difference was found between the ‘Check-In’ and usual care group on daily smoking (ITT: ORs=0.99; 95% CI: 0.76 to 1.30), binge drinking (ITT: OR=0.82; 95% CI: 0.59 to 1.14), physical inactivity (ITT: OR=0.97; 95% CI: 0.74 to 1.27) or obesity (ITT: OR=0.90; 95% CI: 0.67 to 1.21) (table 2)—this …	However, the intensity of the intervention might have been too low to achieve sufficient change of adverse health behaviour among individuals with low SEP, which may have contributed to the lack of measurable behavioural change in ‘Check-In’. In a previous Danish study of health checks, a significant higher smoking abstinence rate was found in a high-intensity intervention group compared with usu…	Education; Employment status	Inclusion: no formal education beyond lower secondary school Employment status n (%), IG / CG Employed 269 (49) / 266 (48) Unemployed/social security 224 (41) / 239 (43) Retired/other 56 (10) / 49 (9)	NA	NA	NA	NA	NA
236	5374	The effectiveness of an incentivized program to increase daily fruit and vegetable dietary intake by low income, middle-aged women	['White, Rebecca']	ProQuest Dissertations Publishing	2012	Thesis	English		America	Quantitative	nonexperimental, descriptive correlational design	low-income women who have participated in the SagePlus Smart Choices Fruits and Vegetables Program and subsequently re-enrolled in the SagePlus program. These women are between the ages of 40 and 64 years old, uninsured or underinsured, and have an annual household income of less than $2,269 per month with an additional $796 per person living in the house. Participants are also receiving screenin…	n = 327 SagePlus participants	Eligibility is determined by enrollment in the Sage program, having no insurance or being underinsured, and meeting age and income guidelines. Women who enroll in the Sage program may also enroll in the SagePlus. They may not enroll in the SagePlus independently from the Sage program. Women enrolled must agree to learn about healthy lifestyle changes and consider making changes toward a healthier…		SagePlus Smart Choices Fruits and Vegetables Program: an incentive-driven behavior modification program to increase fruit and vegetable intake and decrease CVD risk in socioeconomically challenged women In the SagePlus Smart Choices Fruits and Vegetables Program, participants try to increase the number of fruit and vegetable servings consumed per day. The goal is for the participants to consume t…	increasing the number of fruits and vegetables in participants’ diets and decreasing their cardiovascular disease risk factors	NA (12 months?)	2 times: enrollment, re-enrollment 12 months later	Healthy eating	the number of fruit and vegetable servings consumed on a daily basis, the percent of participants that reach the goal of 1,000 servings, the change and the direction of that change in the number fruit and vegetable servings consumed following 1 year in the SagePlus program, and the relationship number of fruits and vegetables servings had on cardiovascular disease risk profile of the participants…		Yes (some), but not according to taxonomy	Mentioned: "The SagePlus program utilizes the Smart Choices Fruits and Vegetables Program to reinforce diet modification teaching resulting in behavior change. As an incentive for the consumption of 1,000 servings of fruits or vegetables, participants receive a $20 gift card. Upon reaching the goal of 1,000 servings of fruits and vegetables identifies completion of the incentive program, and the …	1 (among other things, educational program unclear)	Yes	No	What percent of SagePlus smart choice participants submit their fruit and vegetable serving postcards to completion of the 1,000 servings incentive receiving the $20 gift card? The Smart Choices Fruits and Vegetables Program was the health behavior modification program chosen by 327 SagePlus participants between July 2008 and January 2011. Of these 327 participants, 130 (39.8%) returned at least …	Participant demographics indicate that the program participants were primarily Hispanic (51%) with an average income at 99% of the Federal Poverty Level. Jilcott et al. (2006) reported a variety of problematic neighborhood characteristics, including scarcity of restaurants with healthy food choices, lack of access to fresh fruits and vegetables, and lack of transportation affecting diet choices o…	Income health insurance status, highest level of education, and monthly income	low-income women who have participated in the SagePlus Smart Choices Fruits and Vegetables Program and subsequently re-enrolled in the SagePlus program. These women are between the ages of 40 and 64 years old, uninsured or underinsured, and have an annual household income of less than $2,269 per month with an additional $796 per person living in the house. Participants are also receiving screenin…	NA	NA	NA	NA	NA
238	5389	Effectiveness of a walking group intervention to promote physical activity and cardiovascular health in predominantly non-Hispanic black and Hispanic urban neighborhoods: findings from the walk your heart to health intervention	['Schulz, A. J.', 'Israel, B. A.', 'Mentz, G. B.', 'Bernal, C.', 'Caver, D.', 'DeMajo, R.', 'Diaz, G.', 'Gamboa, C.', 'Gaines, C.', 'Hoston, B.', 'Opperman, A.', 'Reyes, A. G.', 'Rowe, Z.', 'Sand, S. L.', 'Woods, S.']	Health Educ Behav	2015	Original research	English		America	Quantitative	cluster randomized control design to evaluate effectiveness of WYHH, with participants randomized into intervention or lagged intervention (control) groups.	predominantly Hispanic and non-Hispanic Black participants in a low-to-moderate income urban community (Detroit) As shown in Table 1, 695 individuals enrolled in WYHH. At baseline, 61% identified as NHB, 3% as NHW, 36% as Hispanic. The majority (90%) were female, 42% had high school education or less, 71% reported annual household incomes of less than $35,000, and mean age was 46.7. Of the 695 wh…	Baseline (n = 695) 8 Weeks (n = 541) 32 Weeks (n = 388)	Detroit residents aged older than 18 years were eligible to participate following completion of a modified version of the Physical Activity Readiness Questionnaire (Cardinal, Esters, & Cardinal, 1996).		Walk Your Heart to Health (WYHH) intervention, one component of the multilevel Community Approaches to Cardiovascular Health: Pathways to Heart Health (CATCH:PATH) intervention designed to promote physical activity and reduce cardiovascular risk among non-Hispanic Black and Hispanic residents of Detroit, Michigan. WYHH was one component of the multilevel Community Approaches to Cardiovascular Hea…	to promote physical activity and reduce cardiovascular risk among non-Hispanic Black and Hispanic residents of Detroit, Michigan	32 weeks	3 times: baseline, 8, and 32 weeks	Physical activity	Physical activity included continuous measures of WYHH Steps (mean steps on days participants walked with WYHH groups), non-WYHH Steps (mean steps on days they walked without the groups), and Overall Steps (mean daily steps on all days), constructed using data from the Omron peisoelectric pedometer.		Yes, but not according to taxonomy (possible to code)	Guided by this conceptual model and associated empirical evidence, WYHH was a group-level intervention to promote physical activity and heart health through organized groups with structured activities and an emphasis on social support and group cohesion. (See Figure 1 for the overall conceptual model. Dimensions tested in this article are bolded.) Walking groups were hosted by community- or faith…	2	Yes (low-to-moderate)	No	Overall: Participants in the intervention group increased steps significantly more during the initial 8-week intervention period, compared with the control group (β = 2004.5, p = .000). Increases in physical activity were associated with reductions in systolic blood pressure, fasting blood glucose, total cholesterol, waist circumference and body mass index at 8 weeks, and maintained at 32 weeks. …		Income (community, neighborhood); Education	Not defined. Low-to-moderate income urban community, low-to-moderate income neighborhoods in Detroit focal population (low-to-moderate income Hispanic and NHB residents) Education also measured Baseline education, % (baseline, 8 weeks, 32 weeks) <12 years 21.5 21.7 21.5 12 years 20.7 20.9 20.9 >12 years 55.2 54.9 55.2 Other 2.6 2.4 2.4 Annual household income, $, % (baseline, 8 weeks, 32 weeks) ≤…	NA	NA	NA	NA	NA
239	5409	Effectiveness of a Motivational Smoking Reduction Strategy Across Socioeconomic Status and Stress Levels	['Voigt, E. C.', 'Mutter, E. R.', 'Oettingen, G.']	Front Psychol	2022	Original research	English		America	Quantitative	online experiment comprising three surveys: pre-screening (T0), baseline (T1), and 4-week follow-up (T2), outcomes for difference T1-T2	Participants were 40.48 years old on average (Winsorized; SD = 11.18), majority female (52.9%) and White (76.0%) (for detailed demographics, see Supplementary Table 1).	325 control: n = 161; MCII: n = 164;	Eligible respondents were current smokers, reporting an average of 15 + cigarettes per day (CPD) to meet a threshold of moderate smoking (Wilson et al., 1999). Eligible respondents also needed to report an openness to reduce or quit smoking in the next 4 weeks and pass an attention check.		self-regulatory strategy of mental contrasting with implementation intentions (MCII) Strategy Condition Both strategies were self-administered by participants within the online, T1 survey. The instructions they read and responded to at their own pace were adapted from previous research (Marquardt et al., 2017; Wittleder et al., 2019; Mutter et al., 2020) and are described below. Full text of the …	smoking reduction	1 occation (goal for 4 weeks)	2 times: baseline (T1), and 4-week follow-up (T2)	Tobacco use	self-reported smoking reduction, computed as the difference between recent smoking at baseline and follow-up For recent cigarette smoking, we used a modified Timeline Followback procedure, a method to gather retrospective selfreports of substance use (Robinson et al., 2014). Participants reported the number of cigarettes smoked on each day of the past week. The high Cronbach’s alpha for these ite…	cessation, operationalized as self-reported 7-day point-prevalence abstinence at followup We defined cessation as self-reported 7-day point-prevalence abstinence (0 assigned if T2 CPD > 0; 1 assigned if T2 CPD = 0; Scheuermann et al., 2017).	Yes, but not according to taxonomy (possible to code)	Goal setting/mental contrasting + implementation intention BCTs: 1.1 goal setting (behavior) 1.4 Action planning (II) 16.2 Imaginary reward	3 (applied twice for 2 wishes)	Yes	Yes	Overall: Among those low—but not high—in subjective-SES, MCII (vs. control) improved smoking reduction by an average of 1.09 fewer cigarettes smoked per day, though this effect was not conclusive (p = 0.11). Similarly, quitting was descriptively more likely for those in the MCII than control condition, but the effect was non-significant (p = 0.11). Per an exploratory analysis, we observed that st…	Regarding smoking cessation, the descriptively greater prevalence of quitting in the MCII (vs. control) condition is promising but was not conclusive. It is plausible that the study was underpowered to detect effects on cessation, given that only eleven out of 325 participants reported quitting (control: n = 3; MCII: n = 8). As an important limitation, we relied on a self-report measure of smokin…	Annual income; Highest education level; Employment status	Not substantiated (mainly focus on subjective SES) CG, IG: Mean subjective-SES (SD) 5.23 (1.96) 4.95 (1.96) Mean annual income (SD) 5.35 (1.82) 5.48 (1.68) Mean highest education level (SD) 5.21 (1.74) 5.00 (1.56) Employment status, % (n) Working full-time 55.00 (88) 56.10 (92) Working part-time 10.00 (16) 8.54 (14) Freelance/Self-employed 8.13 (13) 9.14 (15) Homemaker 1.88 (3) 4.88 (8) Retired 3…	Not substantiated (mainly focus on subjective SES) CG, IG: Mean subjective-SES (SD) 5.23 (1.96) 4.95 (1.96) Mean annual income (SD) 5.35 (1.82) 5.48 (1.68) Mean highest education level (SD) 5.21 (1.74) 5.00 (1.56) Employment status, % (n) Working full-time 55.00 (88) 56.10 (92) Working part-time 10.00 (16) 8.54 (14) Freelance/Self-employed 8.13 (13) 9.14 (15) Homemaker 1.88 (3) 4.88 (8) Retired 3…	subjective-SES: theMacArthur Scale of Subjective Social Status: “Imagine that the following ladder represents where people stand in the U.S., with those at the top being best-off and those at the bottom being worst-off ” (1 = Least money, education, and respected jobs, 10 = Most money, education, and respected jobs; Adler et al., 2000; Adler and Stewart, 2007). Higher scores indicate greater subj…	Scale: Lower scores indicate lower subjective-SES.	Scale: Higher scores indicate greater subjective-SES.	We sought to examine MCII as a smoking reduction strategy and determine whether its effectiveness, compared to an active control, depends on subjective-SES. Our results suggest this may be the case but are not conclusive. The condition effect at low-SES, though not statistically significant, is consistent with prior findings that MCII helps individuals facing challenging circumstances (e.g., Gawr…
240	5410	The effectiveness of a motivational interviewing primary-care based intervention on physical activity and predictors of change in a disadvantaged community	['Hardcastle, S.', 'Blake, N.', 'Hagger, M. S.']	J Behav Med	2012	Original research	English		England	Quantitative	Pre-post; mixed 2 (time: baseline vs. 6-month follow-up) 9 2 (socio-economic status: high vs. low) 9 2 (attendance status: high vs. low) ANOVA design	a disadvantaged community The majority (84 %) of the ‘lower’ group had a household income of £20,000 or less, with 29 % (n = 41) reporting a household income of £10–15,000, and 43 % receiving an annual household income of less than £10,000. Sixty-five percent (n = 135) of those recruited were female and 70 % were aged over 50 years. With respect to the ethnic makeup of the sample, 94 % classified…	A total of 207 patients participated in the study, of which 64 were allocated to the ‘higher socio-economic status group’ and 143 to the ‘lower socio-economic status group’.	The inclusion criteria were patients that were either sedentary, insufficiently or moderately active who did not exhibit contra-indications for physical activity. Insufficient physical activity was defined as not meeting the recommendations as outlined in the Chief Medical Officer’s report (Department of Health, 2004), namely, less than 5 9 30 min of moderate-intensity physical activity per week.		Counselling intervention The behavior change intervention known as the ‘lifestyle change facilitation service’ is delivered across selected health practices within the Hastings and Rother district in the South East of England targeting wards with the lowest life expectancy. Based on the application of motivational interviewing (Miller & Rollnick, 2002), in conjunction with the Transtheoretical Mo…	increase physical activity	NA (one occation)	2 times: baseline, 6-month follow-up	Physical activity	Self-reported physical activity was assessed using the short version of the international physical activity questionnaire (IPAQ); Booth, 2000). The IPAQ collects data on the intensity, frequency, and duration of physical activity in the previous 7 days. Median MET-minutes for varying intensity physical activity are calculated. A total physical activity score is calculated by adding up scores from…	Physical Activity Stage of Change was assessed using the physical activity Stages of Change flow chart (Blair et al., 2001) which classified participants as either in pre-contemplation, contemplation, preparation, action, or maintenance, based on their ‘yes’ or ‘no’ response to five questions.	Yes, but not according to taxonomy (not possible to code)	Motivational interviewing; exploring ambivalence; eliciting self-directed ‘change talk’; agenda setting, decisional balance; strengthen commitment to change and negotiate a change plan; agenda setting/typical day, exploration of the pros and cons, importance and confidence rulers and the ‘two possible futures’ strategy; planning and realistic goal setting; considering potential obstacles/barriers…	7 BCTs (among other things, some techniques applied multiple times) 14 examples are given, but "the nature of each consultation was unique to the patient and visit, with different strategies employed depending on patient need and readiness to change"	Yes	Yes (higher/less low)	Overall: At 6-months there were significant improvements in physical activity, stage of change, and social support. A dose–response relationship was evident; those who attended 2 or more consultations increased their total physical activity, stage of change and family social support more than those who attended just one. Hierarchical regression analyses indicated that number of sessions and chang…		Neighborhood SES (disadvantaged/deprived community); Highest educational attainment; Occupation; Household income	disadvantaged/deprived community Since the focus of the study was to explore the efficacy of the intervention in disadvantaged communities, we recruited participants from electoral districts with overall low socio-economic status (NHS East Sussex Downs & Weald, 2009). Socio-economic status Occupation, education, and income are traditionally used to indicate socio-economic status and have been con…	When not meeting the criteria of low SES, participants were identified as higher SES However, not substantiated what higher SES exactly is (it is still within a deprived area): Although the current sample was recruited from areas with overall high social deprivation, we went to some effort to ensure that our participants could be characterised as members of a ‘lower’ socio-economic status group; …	NA	NA	NA	NA (overall no differences, about whole sample low SES with moderator difference between low and less low/higher)
244	5525	The Effect of Blended Educational Program on Improving Health Promoting Behaviors in Patients with Type 2 Diabetes	['Majlesi, F.', 'Foroshanie, A. R.', 'Tal, A.', 'Nasrolahnejad, J.']	Journal of Research in Medical and Dental Science	2018	Original research	English		Iran	Quantitative	clinical trial study with a control group design conducted over the course of 10 months	type 2 diabetic patients referred to Shahid Bahonar and Imam Khomeini hospitals in Karaj during 2014 to 2015. The mean age of the patients was 54.7 ± 9.7 years (range, 30 to 80 years). Their mean height and weight were 165.8 cm and 67.5 kg, respectively. Moreover, the duration of the disease was 1.4 ± 5.3 years (less than one year to 25 years) and the mean hemoglobin A1C level was 6.9 ± 0.97 g / …	200 Subjects were randomly assigned to four blocks (100 males and 100 females) and divided into two training (n=50) and control (n=50) groups (Table 1).	The inclusion criteria were as follows: the ability to read and write, a diagnosis of diabetes confirmed by the clinics’ physician and willingness to participate in the study.	The exclusion criteria included: unable to read and write, a diagnosis of mental illness confirmed by the clinics’ physician, a history of gestational diabetes and unwillingness to participate in the study.	Method and intervention Subjects were randomly assigned to four blocks (100 males and 100 females) using random sampling method and divided into two training (n=50) and control (n=50) groups. The control group proceeded to receive the most commonly used training at the center according to the previous procedure after the pretest. In addition, the intervention group of each hospital divided into t…	Health behavior promotion	6 sessions of 60-90 minutes	2 times: baseline and three months after the intervention	Healthy eating; Physical activity	Health promotion behaviors questionnaire (Chen et al., 2013) was used to collect data. This questionnaire consists of two sections. The first section includes demographic information (age, sex, duration of illness, occupation, marital status, family history, educational level, family income, type of diabetes treatment, height and weight, HbA1C and smoking). The second section includes 28 items of…		No	NA	NA	Yes	Yes	Overall: According to the results, the subjects in the training group scored significantly higher than those in the control group (P = 0.001). Based on Spearman's correlation coefficient, there was a significant reverse correlation between age and all scores of both groups (P = 0.001). The variables of weight, height, duration of the disease were correlated with some factors. In addition, no rela…		Occupation; Educational level, Family income	developing countries, including Iran In terms of job distribution, 10 patients (5%) were employees, 104 (52%) were self-employed and 86 (43%) were households. In terms of educational level, 83 patients (41.5%) had primary school level and below, 63 (31.5%) had secondary education and 54 (27%) had diplomas and higher. In terms of income level, 37 patients (18.5%), 118 (59%) and 45 (22.5%) were of …	developing countries, including Iran In terms of job distribution, 10 patients (5%) were employees, 104 (52%) were self-employed and 86 (43%) were households. In terms of educational level, 83 patients (41.5%) had primary school level and below, 63 (31.5%) had secondary education and 54 (27%) had diplomas and higher. In terms of income level, 37 patients (18.5%), 118 (59%) and 45 (22.5%) were of …	NA	NA	NA	The educational level had a significant correlation with all the scores obtained in the both groups. No explanations given.
248	5582	Educating limited resource older adults for better choices to lower risk of food insecurity	['Bird, C. L.', 'McClelland, J. W.']	International Journal of Consumer Studies	2017	Original research	English		America	Quantitative	randomized cross-over program design participating counties were randomly assigned to two groups, to create a control for the food money resource management treatment. A three-points-in-time longitudinal survey was used with the crossover design	limited resource/income older adults in 15 participating North Carolina counties Participants were predominately between 60 and 90 years of age with a mean of 74 years and the majority were female (79%). Participant ethnicities were nearly evenly divided between African-American (46%) and White (45%), followed by American Indian or Alaska Native (8%) and less than 2 percent from all other ethnici…	n= 453 317 returned a set of usable surveys. As compared to the set of three comprehensive surveys, a greater number of participants (324) completed the My Action Plan (MAP) behavioral measure.			1.2 | Theoretical frameworks of the intervention Two theoretical frameworks were used to undergird the intervention; one directed at knowledge and attitude change and the other at behavior change. The Adult Learning Theory, Knowles Theory of Andragogy (1984), emphasizes that adults are self-directed and expect to take responsibility for decisions they make. They prefer to be engaged, learn by doi…	improving the knowledge, attitude, and behavior of participants concerning their food money resource management. 1. Increase knowledge related to the core program budgeting messages such as: _x0001_ Healthy meals are affordable _x0001_ Low-cost substitutes can be used for meat _x0001_ Location of the best buys at grocery stores _x0001_ Methods to determine the “best buy” for food items _x0001_ Wa…	8 weeks	3 times: baseline, midpoint and post-programming (at Baseline prior to the first four weeks, at Mid-point before the curriculum crossover (which occurred after the first four weeks), and Post-programming after the conclusion of the second four weeks of educational programming)	Healthy eating	(1) gains in knowledge related to the core concepts being taught, (2) the adoption and increase of behaviors during the program that align with the program’s core concepts, (3) increase in positive attitude toward a money-saving strategy, and (4) the intent to continue or to add desirable behaviors after the conclusion of the program.		Yes (some), but not according to taxonomy	Examples: problem solving, skill building; a personal plan of action called “My Action Plan” or MAP (implementing a plan to meet their goals); setting personal goals	4 (among other things)	Yes	No	Overall: Independent samples t-tests showed no significant differences between groups at baseline. Paired sample t-test results show the intervention was effective with statistically significant improvement of participants’ knowledge regarding preparing a healthy meal on a budget, beans as a low-cost alternative to meat, and the use of unit pricing to compare products to identify the best value. …	The fact that there was no significant change during the program in the number of meatless meals eaten in a week is not surprising given that the concept was not delivered until the second week of the program. Many of these participants lack independent transportation and therefore have shopping limitations. As a result, there was little time following the introduction of meatless meals to shop f…	Income	Not substantiated The intervention was funded by a federal grant with the goal to improve the nutrition and food resource management knowledge of lowincome older adults, who have incomes at or below 185% of the federal poverty guidelines. In accordance with funder guidelines at least half of the participants were low-income with incomes of 185% of poverty level or less. All of the program partici…	NA	NA	NA	NA	NA
249	5593	Economic incentives to promote healthier food purchases: exploring acceptability and key factors for success	['Ni Mhurchu, Cliona', 'Eyles, Helen', 'Dixon, Robyn', 'Matoe, Leonie', 'Teevale, Tasileta', 'Meagher-Lundberg, Patricia']	Health Promotion International	2012	Original research	English		New Zealand	Mixed-methods	Focus groups a short pen and paper questionnaire about economic incentive schemes and to provide some general demographic information. The aim of the questionnaire was to gather data to triangulate with the themes emerging from the openended focus group questions.	ethnically and socioeconomically diverse shoppers Participant ages ranged from 18 years to over 65 years. Most (n ¼ 31) were aged between 18 and 44 years of age with a relatively even spread across the decades. Only five were aged 45 years or older. Four participants were male.	n = 36 participants; 14 Maori, 12 Pacific, 10 non-ethnic specific low income	if they were aged 18 years or older and indicated that they undertook supermarket shopping for themselves and/or other family members.		economic incentives (schemes, programmes)	to promote healthier food purchases	45-60 min focus group	1 time: cross-sectional	Healthy eating	healthier food purchases, shopping habits, healthier food choices		Yes, but not according to taxonomy (possible to code)	Economic incentive BCT: 10.1. Material incentive (behavior), but opinion about intervention (not tested)	1	No	No	Note: Hypothethical effectiveness (opinion about intervention) Overall: The single most important reported food purchasing influence was cost. Focus group participants viewed the concept of economic incentives to promote healthy eating positively, as long as such schemes provided worthwhile incentives, and were simple and convenient to use. The preferred option for delivery was a pre-loaded elect…		Income; SES community	All participants were recruited from low-income communities: community playgroups were situated in suburbs where schools had decile ratings of 1–5 indicating low to moderate area-level socioeconomic deprivation (a schools’ decile indicates the extent to which it draws its students from low socio-economic communities. Decile 1 has the highest and decile 10 the lowest proportion of students from lo…	NA	NA	NA	NA	NA	Opinion about intervention, hypothetical effectiveness
251	5628	Eat Smart, Live Strong intervention increases fruit and vegetable consumption among low-income older adults	['Hersey, J. C.', 'Cates, S. C.', 'Blitstein, J. L.', 'Kosa, K. M.', 'Santiago Rivera, O. J.', 'Contreras, D. A.', 'Long, V. A.', 'Singh, A.', 'Berman, D. A.']	Journal of Nutrition in Gerontology & Geriatrics	2015	Original research	English		America	Quantitative	pre–post quasi-experimental design study	low-income Supplemental Nutrition Assistance Program (SNAP) participants and those eligible for SNAP, aged 60 to 80 years, in 17 intervention and 16 comparison senior centers in Michigan Overall, 25% of respondents were male, 56% of respondents were between the ages of 60 and 69 years, 8% were Hispanic or Latino, 69% were White, 19% were Black, 10% were Native American, and 2% were Asian or more …	603 (to follow-up) At baseline, there were 614 participants: 267 in the intervention group and 347 in the comparison group	Only senior centers where more than half their participants were eligible for SNAP were selected as study sites.	The study excluded centers serving fewer than 30 older adults, assisted living facilities, and locations that provided more than one meal per day, because older adults in these centers would have their meals and=or snacks provided, giving older adults limited opportunity for increasing their consumption of fruit and vegetables.	ESLS Curriculum The U.S. Department of Agriculture (USDA) developed the ESLS curriculum following the BEHAVE decision-making theory (26). This theory was used to guide curriculum development, identify motivators to facilitate behavior change, and select appropriate activities to complement the lessons. The goal of the ESLS curriculum is to increase fruit and vegetable consumption and physical act…	to increase fruit and vegetable consumption and physical activity among adults aged 60 to 74 years who are participating in or eligible for SNAP.	4 weeks	2 times: For the baseline data collection, the survey was administered in person. Participants were mailed the follow-up survey approximately 1 to 2 weeks after completion of the intervention	Healthy eating	The primary measures of cups of fruit consumed each day and cups of vegetables consumed each day were assessed using two questions from the University of California Cooperative Extension Food Behavior Checklist (28). These items came from a seven-item fruit and vegetable subscale with high internal consistency (a¼0.80) that showed significant correlation with serum carotenoid values (r¼0.44, P<0.…	The secondary outcome measures describe mediators and short-term outcomes that may influence consumption of fruit and vegetables. Average weekly at-home availability of fruit (29, 30) was assessed by asking whether (yes or no) certain fruit and vegetables were available in the home during the 70 J. C. Hersey et al. previous week; respondents were instructed to include fresh, frozen, canned, and d…	Yes (some), but not according to taxonomy	Examples: Take-home materials (e.g., goal-setting exercises,…), (a) a review of recommended amounts of fruit and vegetables appropriate for various ages, activity levels, and genders; (b) helpful suggestions for increasing fruit and vegetable intake and physical activity and how to reach those goals; (c) innovative ways to modify classic recipes to increase fruit and vegetable consumption; and (d…		Yes	No	EFFECTS ON FRUIT AND VEGETABLE CONSUMPTION The ESLS program had a statistically significant impact on participants’ average daily consumption of fruit and vegetables. The ESLS program increased participants’ average daily consumption of fruit by 0.20 cups (P < 0.05), of vegetables by 0.31 cups (P < 0.01), and combined cups of fruit and vegetables by 0.52 cups (P < 0.01). EFFECTS ON SECONDARY OUTC…		Income	Not substantiated low-income older adults Only senior centers where more than half their participants were eligible for SNAP were selected as study sites--> low-income Supplemental Nutrition Assistance Program (SNAP) participants and those eligible for SNAP Education also measured (but unclear for whole sample): At baseline, respondents in the intervention and comparison groups differed significa…	NA	NA	NA	NA	NA	Physical activity mentioned as target behavior in intervention, but not measured.
264	5966	The design, implementation and acceptability of an integrated intervention to address multiple behavioral and psychosocial risk factors among pregnant African American women	['Katz, K. S.', 'Blake, S. M.', 'Milligan, R. A.', 'Sharps, P. W.', 'White, D. B.', 'Rodan, M. F.', 'Rossi, M.', 'Murray, K. B.']	BMC Pregnancy Childbirth	2008	Original research	English		America	Mixed-methods	Descriptives, interviews	low income, pregnant African American women Women who participated in the study were, on average, 25 years old and were at 19 weeks of gestation at the time of the baseline interview. The majority was single, separated, widowed or divorced (76%). Over half of the women had other children (68%), were not working (64%), and received Medicaid (78%). Table 2 provides demographic characteristics of th…	N = 1044 randomized to receive either the integrated intervention or usual care (N = 521 women in the intervention and N = 523 women in the usual care group) A 20% subsample (n = 183) of women were randomly identified to complete a postpartum telephone debriefing interview after completion of their participation in the study. Eighty-three percent (n = 152) of this group were able to be contacted …	Eligibility included: self-identification as Black/African-American or Latina, residence in the District of Columbia, ≥ 18 years of age, English speaking, receiving prenatal care at one of the participating clinics, enrollment by 28 weeks gestation, and reporting one or more of the designated psychosocial and behavioral risk factors for poor pregnancy outcomes.		behavioral counseling intervention The DC-HOPE smoking intervention component combined elements from several of these theoretical models and treatment approaches. In keeping with the conceptual framework of the study, the intervention was designed to address positive and negative aspects of social relationships, negative cognitions and positive coping strategies to encourage cessation or reductio…		10 sessions	4 times: (3 or 4): baseline, Depending on a woman's week of gestation at enrollment, either one or two prenatal follow-up interviews were completed during the second and third trimester and one postpartum follow-up interview was completed 6–10 weeks following delivery	Tobacco use	smoking and ETSE abstinence items from the Smoke-Free Families (SFF) core questionnaires [101]		Yes (some), but not according to taxonomy	CBT approaches were used, along with motivational interviewing; Participants were also encouraged to self-monitor smoking habits and identify common smoking triggers, including ETSE. Once identified, women were encouraged to avoid triggers and educated in the use of alternative coping and behavioral change strategies. Counselors provided reinforcement for successive changes toward smoke avoidance…	5	No (not focus in this paper)	No	Descriptive statistics on risk factor distributions, intervention attendance and length (i.e., with < 4 sessions considered minimal adherence) for all enrolled women (n = 1,044): Forty-eight percent of women screened were eligible based on presence of targeted risks, 76% of those eligible were enrolled, and 79% of those enrolled were retained postpartum. Most women reported a single risk factor (…		Income; Education; Working status	Not substantiated Participants were recruited at six prenatal care clinics in Washington, D.C from July 2001 to October 2003. Three were hospital-based prenatal care clinics serving low income women, two were university-based medical center prenatal clinics serving a somewhat broader socioeconomic range of minority women, and one was a Medicaid managed-care clinic serving primarily African Americ…	NA	NA	NA	NA	NA	"data on intervention impacts and outcomes will not be presented in this paper" Included: If a woman missed her prenatal clinic visit, the PA attempted to contact the woman by phone to indicate her hope that the woman would reschedule the clinic visit to enable them to meet together for an intervention session.
268	6171	Contribution of reformulation, product renewal, and changes in consumer behavior to the reduction of salt intakes in the UK population between 2008/2009 and 2016/2017	['Gressier, M.', 'Sassi, F.', 'Frost, G.']	American Journal of Clinical Nutrition	2021	Original research	English		United Kingdom	Quantitative	Pre-post	We derived population estimates of dietary intakes from the National Diet and Nutrition Survey (NDNS) rolling program (10). We used surveys from 2008/09 (Year 1) to 2016/17 (Year 9). For each survey year, data were collected from a sample of approximately 1000 individuals representative of the UK population.	The adult population (i.e., 639 and 482 individuals in Y1 and Y9, respectively).	Records from participants who filled out information from 3 or 4 d were included in the analysis.		reformulation, switching, product renewal	NA	From 2008/9 to 2016/7	Unknown	Healthy eating	Change in mean sodium density of food eaten by the population, and its decomposition into the effects of product reformulation, product renewal, and consumer switches. Food intakes for the UK population were derived from food diaries in the UK National Diet and Nutrition Survey for 2008/09 (year 1; n = 1334) and 2016/17 (year 9; n = 995). Yearspecific sodium densities of foods were used to calcul…		No	NA	NA	Yes	Yes	Relevant for analyses with education: The program was linked to a 16% (95% CI: −21% to −12%) decrease in sodium intake between years 1 and 9, while the sodium density of foods consumed decreased by 17% (95% CI: −21% to −12%). This decrease was largely driven by reformulation (−12.0 mg/100 g). Changes in food choices reinforced the effects of the program, but had a smaller impact (−1.6 mg/100 g). …		Education	Moderator highest qualification obtained (4 groups): No qualification - GCSE (General Certificate of Secondary Education) - GCE (General Certificate of Education), A level or equivalent - higher education	Moderator highest qualification obtained (4 groups): No qualification - GCSE (General Certificate of Secondary Education) - GCE (General Certificate of Education), A level or equivalent - higher education	NA	NA	NA	No differences
271	6292	A community-wide intervention to promote physical activity: A five-year quasi-experimental study	['Saito, Y.', 'Tanaka, A.', 'Tajima, T.', 'Ito, T.', 'Aihara, Y.', 'Nakano, K.', 'Kamada, M.', 'Inoue, S.', 'Miyachi, M.', 'Lee, I. M.', 'Oguma, Y.']	Prev Med	2021	Original research	English		Japan	Quantitative	quasi-experimental study design (serial cross-sectional questionnaire surveys in the city)	3 administrative districts in Fujisawa City, Kanagawa Prefecture, Japan (population: 419,886; percentage of population aged ≥65 years: 21.4%; area: 69.57 km2 as of April 1, 2013).	Baseline (2013): 1230, 2-year follow-up (2015): 1393, 5-year follow-up (2018): 1425			Intervention The intervention aimed to encourage citizens' PA engagement based on the guidelines from Health Japan 21 (Ministry of Health, Labour and Welfare of Japan, 2013), the Physical Activity Reference 2013 for Health Promotion, and the Physical Activity Guidelines (the Active Guide) for Health Promotion (Miyachi et al. 2015; Murakami et al. 2015). Phase 1 of the intervention lasted two year…	encourage citizens' PA engagement based on the guidelines from Health Japan 21 (Ministry of Health, Labour and Welfare of Japan, 2013), the Physical Activity Reference 2013 for Health Promotion, and the Physical Activity Guidelines (the Active Guide) for Health Promotion (Miyachi et al. 2015; Murakami et al. 2015).	5 years	3 times: baseline, 2-year mark, five-year follow-up	Physical activity	change in PA participation: The primary outcome of the intervention was the daily duration of PA (including time spent in exercise and activities of daily living) at the individual level, evaluated using two questions. Respondents were asked about the frequency per week and duration per day of exercise. The overall duration of other activities of daily living was also assessed (minutes/day). The …		Yes (some), but not according to taxonomy	Some techniques mentioned: social support, self-monitoring	NA	Yes	Yes	Overall: At the five-year follow-up, PA (median: 120 minutes/day) was significantly higher than at baseline (86 minutes/day) and the two-year follow-up (90 minutes/day). The results of the multivariate analysis indicated that PA among older adults—the primary target population of the CWI— increased significantly at the five-year follow-up, compared to those aged 20–64 (mean difference of change b…		Employment	Employed, n (%) baseline - 2y fu - 5y fu 636 (52.2) - 778 (56.0) - 788 (55.4)	NA	Perceived household economic status	very poor/poor (low) vs average/good/excellent (higher) Perceived household economic status was measured at two- and fiveyear follow-up using a five-point scale (very poor/poor/average/good/ excellent). Perceived household economic status, n (%) baseline - 2y fu - 5y fu Very poor/poor N/A - 429 (31.8) - 407 (28.9) Average N/A - 662 (49.0) - 762 (54.2) Good/excellent N/A - 259 (19.2) - 237 (16.9)	very poor/poor (low) vs average/good/excellent (higher) Perceived household economic status was measured at two- and fiveyear follow-up using a five-point scale (very poor/poor/average/good/ excellent). Perceived household economic status, n (%) baseline - 2y fu - 5y fu Very poor/poor N/A - 429 (31.8) - 407 (28.9) Average N/A - 662 (49.0) - 762 (54.2) Good/excellent N/A - 259 (19.2) - 237 (16.9)	In this study, among older adults, the PA of the very poor economic status group improved (equivalent to 40.9 min/day increase), potentially reducing the health inequality gap. Our study encouraged social capital and exercises that could be conducted near participants' homes without causing a financial burden. This strategy may have positively influenced the outcomes. A qualitative study based on…
276	6317	Community-based childhood obesity prevention intervention for parents improves health behaviors and food parenting practices among Hispanic, low-income parents	['Otterbach, Laura', 'Mena, Noereem Z.', 'Greene, Geoffrey', 'Redding, Colleen A.', 'De Groot, Annie', 'Tovar, Alison']	BMC Obesity	2018	Original research	English		America	Quantitative	non-experimental pre/post within-subjects design (pilot)	Hispanic, low-income parents and primary caregivers, such as grandparents, (all referred to as ‘parents’ throughout this manuscript) of children aged 3–11 years old The target population were parents living in Olneyville and South Providence, Rhode Island where the median household income is $17,538, and 61% of the population is Hispanic [31]. Of the 85 parents at baseline, 94% were female and Hi…	All parents (baseline) (n = 85) Study completers (post) (n = 52) Non-completers (n = 33)	Participants were eligible to participate if they were a parent or primary caregiver of a child between 3 and 11 years of age at the beginning of enrollment and spoke English or Spanish.		Intervention Navegantes participated in a formal 2-day training prior to delivering the HCHF curriculum, which was delivered primarily in Spanish. Based on previous evidence, the HCHF curriculum was designed to provide parents with strategies to help children adopt behaviors that promote a healthy weight [26, 27]. Through problem-solving strategies and role-playing, the HCHF intervention highligh…	NA	2 years During the second year, the intervention was reduced by 1 week in effort to improve study retention.	2 times: baseline, post	Healthy eating; Physical activity	To assess frequency of parent and child health behaviors, including dietary and physical activity/screen time behaviors (11 items), and home environment/parenting behaviors (5 items), parents completed the self-reported 16-item HCHFBC [30]. Each item was assessed using a 5-point response scale from least to most frequent options in a range of frequencies appropriate to each reported behavior [30]…		Yes (some), but not according to taxonomy	Through problem-solving strategies and role-playing, the HCHF intervention highlights ‘paths to success’ (nutrition and physical behaviors) and ‘keys to success’ (parental strategies to facilitate progress on the path to healthy behaviors in families, which highlight several responsive FPPs, and encourage parents to use these practices at home) [26, 27].	1 (example, on which intervention is based)	Yes	No	For changes in parent and child behaviors related to dietary intake and physical activity, there were significant increases in frequency reported intake of fruit (2.9 pre, 3.7 post; p < 0.001), vegetable (2.9 pre, 3.6 post; p < 0.001) and low-fat dairy products for parents, (3.1 pre, 3.7 post; p = 0.003). Parents significantly increased the frequency of their own reported physical activity (2.5 p…	NA	Income (community, household) Education level and employment status also measured	Not defined, but substantiated with data The target population were parents living in Olneyville and South Providence, Rhode Island where the median household income is $17,538, and 61% of the population is Hispanic [31]. Parents from a primarily Hispanic and low-income community Annual Household Income, n (%) $15,000 or less 43 (50.6) $15,000 - $30,000 15 (17.6) $30,000 - $45,000 8 (9.4) More th…	NA	NA	NA	NA	NA	Included: Parents were compensated with a $10 gift card after the first session, and a $40 gift card following the last session. Each session also included a weekly prize (such as pedometers, mixing bowls, and spatulas) for parents and their children in addition to raffle prizes (such as food prep equipment, small kitchen tools).
278	6320	A community-based approach to promoting walking in rural areas	['Brownson, R. C.', 'Baker, E. A.', 'Boyd, R. L.', 'Caito, N. M.', 'Duggan, K.', 'Housemann, R. A.', 'Kreuter, M. W.', 'Mitchell, T.', 'Motton, F.', 'Pulley, C.', 'Schmid, T. L.', 'Walton, D.']	American Journal of Preventive Medicine	2004	Original research	English		America	Quantitative	A quasi-experimental design examined changes in walking behavior in six rural intervention communities in the Missouri “bootheel” region and in six comparison communities in Arkansas and Tennessee.	The communities ranged in population from 2399 to 17,642; interventions focused on adults aged _x0001_18 years.	653 IG, 580 CG			Interventions were developed with community input and included individually tailored newsletters, interpersonal activities that stressed social support, and community-wide events such as walk-a-thons. Intervention Activities Input from community participants was used to develop tailored newsletters. Following established methods for computer-based tailoring,25–27 printed feedback materials were c…	promote physical activity	NA	2 times	Physical activity	rates of walking-trail use, total number of minutes walked in the past week, and total minutes walked for exercise		Yes (some), but not according to taxonomy	Feedback; positive reinforcement; goal setting; social support; participation incentives (e.g., water bottles, t-shirts) printed feedback materials were created for individuals who filled out a brief, one-page questionnaire that assessed their status on theoretical constructs like self-efficacy, social support, perceived benefits and barriers, motivation health-related behaviors, resource availab…	5 (among other things)	Yes	Yes	Overall: Among persons who used trails at baseline (16.9% of the total population), 32.1% reported increases in physical activity since they began using the trail. From community-wide samples, two subgroups indicated a positive net change in rates of 7-day total walking: people with high school degrees or less and people living in households with annual incomes of _x0002_$20,000. However, no stud…		Income; Education	Comparison and intervention sites were matched according to size, proportion of the population that was African American, and poverty level. The communities range in population from 2399 to 17,642. Compared with the rest of Missouri and the United States, this region has significantly more poverty, is medically underserved, and has lower educational levels. Age-adjusted death rates for heart dise…	Comparison and intervention sites were matched according to size, proportion of the population that was African American, and poverty level. The communities range in population from 2399 to 17,642. Compared with the rest of Missouri and the United States, this region has significantly more poverty, is medically underserved, and has lower educational levels. Age-adjusted death rates for heart dise…	NA	NA	NA	Increase among lower income and education groups (not among higher), but not significant: A positive net change in rates of 7-day total walking were found in two subgroups—persons with a high school degree or less and persons living in households with annual incomes of _x0002_$20,000. No studied group showed a statistically significant net intervention effect.
279	6323	Community supported agriculture plus nutrition education improves skills, self-efficacy, and eating behaviors among low-income caregivers but not their children: a randomized controlled trial	['Seguin-Fowler, R. A.', 'Hanson, K. L.', 'Pitts, S. B. J.', 'Kolodinsky, J.', 'Sitaker, M.', 'Ammerman, A. S.', 'Marshall, G. A.', 'Belarmino, E. H.', 'Garner, J. A.', 'Wang, W. W.']	International Journal of Behavioral Nutrition and Physical Activity	2021	Original research	English		America	Quantitative	RCT with one-way crossover of control to intervention after 1 year	households with lower socioeconomic status: low-income caregiver-child dyads	caregiver-child dyads (n = 305)	Households were eligible if they resided in a participating community, included a child aged 2–12 years old who was willing to participate, met guidelines for low income (< 185% federal poverty level), and had not participated in CSA for at least 3 years [38]. This last criteria was included because we wanted to recruit participants who were ‘naïve’ to CSA programs.		Intervention Development of the F3HK intervention was informed by formative interviews conducted with caregivers and children from low-income households in target communities [39, 40], CSA members and farmers [41], and cooperative extension nutrition educators [42], as well as analysis of observational data [30, 31]. The focus of the F3HK intervention was a summer CSA membership of 15–24 weeks le…	NA	NA	3 times: Data analyzed here were collected at baseline (spring), one-season follow-up (fall; mean = + 5.02 months, SD = 0.77) and survey data only at one-year follow-up (spring; mean = + 9.69 months, SD = 0.81).	Healthy eating	Caregivers: caregivers’ nutrition knowledge, attitudes, behaviors, and diet quality; and household food access and security caregiver’s skills, knowledge, attitudes, behaviors, and dietary intake; and household food security. Caregivers’ ability to select, store, and prepare CSA produce was measured using the 14-item Cooking Techniques and Meal Preparation Self-efficacy Scale (range 1 to 5) [69].…		Yes (some), but not according to taxonomy	The focus of the F3HK intervention was a summer CSA membership of 15–24 weeks length (mean = 21 weeks) plus nutrition education [43]. Nine farms offered multiple CSA share sizes from which caregivers could select the option that best suited their needs and preferences (mean = 7.5 items/week) [43]. Shares were offered at half-price and caregivers paid weekly, on average $13, with money or Suppleme…	NA	Yes	No	Overall: No significant net effects on children’s dietary intake, BMI, or physical activity were observed. Statistically significant net improvements were observed after one growing season for caregivers’ cooking attitudes, skills, and self-efficacy; FV intake and skin carotenoid levels; and household food security. Changes in attitudes and selfefficacy remained one-year after baseline, but impro…		Income Education and employment status also measured	Included and sample described by income met guidelines for low income (< 185% federal poverty level) Annual household income (IG / CG), n % Less than $9,999 22 15.0 / 34 21.9 $10,000 - $14,999 19 12.9 / 11 7.1 $15,000 - $19,999 16 10.9 / 14 9.0 $20,000 - $24,999 18 12.2 / 25 16.1 $25,000 - $34,999 34 23.1 / 28 18.1 $35,000 - $49,999 31 21.1 / 30 19.4 $49,999 - $74,999 7 4.8 / 13 8.4 Household rec…	NA	NA	NA	NA	NA
280	6336	Community intervention to promote consumption of fruits and vegetables, smoke-free homes, and physical activity among home caregivers in Bogotá, Colombia	['Lucumí, D. I.', 'Sarmiento, O. L.', 'Forero, R.', 'Gomez, L. F.', 'Espinosa, G.']	Prev Chronic Dis	2006	Original research	English		Colombia	Mixed-methods	Quanti: nonrandomized community intervention Quali: focus groups (evaluation) Pilot	women (caregivers) aged 18 to 60 years from low socioeconomic status neighborhoods in Bogotá (four neighborhoods of one locality of Bogotá)	N = 97 (24 in group A, 45 in group B, and 28 in group C)	a caregiver was defined as any woman aged 18 to 60 years who had lived in Santa Fe for 1 year or more and who had looked after children younger than 15 years for at least 12 months in her residence or local neighborhood.	Women who reported mental or serious physical disabilities were excluded from the study.	Implementation The study comprised three groups: A (intervention group plus), B (intervention group), and C (partial intervention). These groups were geographically separated from one another. The intervention consisted of three components: information and communication, education, and social support. The information and communication component explored participants’ knowledge about nutrition, sm…		5 months	3 times: before beginning the intervention (baseline), immediately after the intervention (at 5 months), and 2 months after the intervention (at 7 months).	Healthy eating; Physical activity	The primary outcome for dietary habits was based on assessments of daily intake of fruits and vegetables using the following questions: Do you drink juices made of fruits every day? Not counting juices made of fruits, do you eat whole fruit every day? Do you eat vegetables or salads every day? The primary outcome for physical activity was selfreported participation in regular exercise. These outc…	Qualitative evaluation After obtaining the results from the statistical analysis, the researchers organized a focus group to obtain insight about the intervention, present the results to the women who had participated, and assess their perceptions about their behavioral patterns. Participants watched a video developed by the research team about their participation in the project and the graph res…	Yes (some), but not according to taxonomy	The intervention consisted of three components: information and communication, education, and social support. printed information about the bene-fits of eating fruits and vegetables. BCTs informing about health consequences instruction on how to perform the behavior social support (unspecified) behavioral practice	4 (among other things) 2-arms (originally 3 but 2 included for review)	Yes	No	Overall: No differences were found between intervention groups. Regardless of the intervention, there was an increase in the proportion of women who reported consuming juices made from fruit (from 51.5% at baseline to 80.9% at 7 months, P <.001), an increase in the proportion of women who reported daily consumption of vegetables or salad (from 44.1% at baseline to 64.7% at 7 months, P < .001), an…	In Tu Vales we did not find significant differences in walking behaviors after the interventions. The lack of significant differences could be related to the fact that we did not distinguish between walking for other purposes and walking for recreation. Nonetheless, we need to continue developing interventions to promote walking among poor caregivers in Latin America because walking is the most p…	Neighborhood SES Income; Education; Work also measured	low socioeconomic status neighborhoods in Bogotá Bogotá is located at 8650 feet above sea level. The yearround temperature is between 7oC and 18oC (with no seasonal changes). Tu Vales was conducted in four neighborhoods of Santa Fe, one of 20 localities of Bogotá. Santa Fe has a population of 107,044; 70% of this population is of low socioeconomic status (SES) (17). Santa Fe was selected for this…	NA	NA	NA	NA	NA
283	6408	Co-construction and Evaluation of a Prevention Program for Improving the Nutritional Quality of Food Purchases at No Additional Cost in a Socioeconomically Disadvantaged Population	['Perignon, M.', 'Dubois, C.', 'Gazan, R.', 'Maillot, M.', 'Muller, L.', 'Ruffieux, B.', 'Gaigi, H.', 'Darmon, N.']	Current Developments in Nutrition	2017	Original research	English		France	Mixed-methods	Quanti: Two tools were developed to evaluate the intervention’s impact on participants’ knowledge: the food group test and the NQP test. (pre-post) Quali: individual semidirected interviews and one group interview 1 mo after the intervention, using an interview grid that included questions about the modification of food purchases.	socioeconomically disadvantaged population Evaluated workshop participants were mainly women (77%; mean age: 51 y; mean number of household members: 3.1 including 1.3 children); 44% declared severe financial difficulties (Table 1). Sociodemographic characteristics were not significantly different between evaluatedworkshop participants and the control group, except for age, which was significantly…	In all, 96 individuals (9 groups, 8 centers) participated in the coconstruction stage (from September 2012 to April 2013), and 93 people (14 groups, 7 centers) then took part in the intervention stage. Thirty-five people took part in the evaluation of knowledge and in the food purchase experiment (i.e., 38% of the intervention participants); 23 other individuals (3 sites) also took part in the fo…	Inclusion criteria were as follows: voluntary consent to participate in the study, residence in a socioeconomically deprived district of Marseille (13th, 14th, or 15th district), involvement in household food purchases, and financial difficulties as assessed by social workers.		Participants volunteered to take part in an intervention that included a set of five 2-h workshops on diet and budget. Intervention The Opticourses workshops aimed to guide participants toward household food purchases of good nutritional quality at no additional cost, building on better knowledge of food groups and nutritional quality of foods, awareness of foods combining good nutritional qualit…	promotes healthy eating among participants in socioeconomically deprived situations by improving the nutritional quality of their household food purchases with no additional cost	five 2-h workshops held every 2 wk, except for the last workshop (mainly dedicated to evaluation), which was held 1 mo after the fourth workshop	2 times: baseline and endline (i.e., before and after the intervention)	Healthy eating	food group test scores, NQP test scores, and nutritional characteristics and food composition of the experimental purchases		Yes (some), but not according to taxonomy	feedback, practicing the behavior, instruction on how to perform the behavior	3 (among other things)	Yes	No	Overall: The co-constructed participative workshops included playful activities around food purchase practices and the nutritional quality, taste, and price of foods. Experimental purchases contained a large amount of energy at baseline for both WPs and controls (5114 and 4523 kcal $ d21 $ person21, respectively). For WPs only, the mean energy content decreased between baseline and endline (21729…		District SES (poor/ deprived districts) Financial situation also measured	Socioeconomically disadvantaged individuals were recruited from community centers (n = 9) and health and care centers (n = 2) whose staff showed interest in the intervention and motivation for involvement. All of the facilities were located in socioeconomically deprived districts of Marseille, France. socioeconomically deprived district of Marseille (13th, 14th, or 15th district) Financial situat…	NA	NA	NA	NA	NA
287	6581	Changes in self-reported energy balance behaviours and body mass index during a mass media campaign	['Verheijden, M. W.', 'van Dommelen, P.', 'van Empelen, P.', 'Crone, M. R.', 'Werkman, A. M.', 'van Kesteren, N. M.']	Fam Pract	2012	Original research	English		The Netherlands	Quantitative	representative cohort study	Data were collected in a cohort of Dutch adults (representative for age, sex, SES, ethnic origin and region in the Netherlands). Wave 2: low educated and/or low SES men Height and weight measures were available for 1030 participants (86%) at the first measurement. Fifty per cent of the participants were female, 33% were low SES, 20% were non-Dutch and the mean age was 45 years.	N = 1030			Mass media campaign: Two campaign waves were launched as part of the campaign. At the end of 2007, ‘the energy balance’ campaign was launched targeting healthy and mildly overweight adults [body mass index (BMI) < 28]. As of June 2008, ‘battle the belly with a balance day (BBB)’ was launched, which specifically targeted men with low education and/or low socio-economic status (SES) because low edu…	promoting energy balance behaviours in a Dutch population	June 2008 to 2010	4 times: November 2007 (T1), March 2008 (T2), November 2008 (T3) and March 2009 (T4)	Healthy eating; Physical activity	frequency of five energy balance-related behaviours: The first behaviour outcome was energy balance behaviour, which was recorded as the number of days per week participants reported to pay attention to the balance between physical activity (energy expenditure) and nutrition (energy intake). We also assessed the following four underlying constructs: the number of days per week people paid attenti…		No	NA	NA	Yes	Yes	Trends in BMI and energy balance behaviours At the first measurement, BMI was 25.9 ± 4.6 kg/m2 (Table 1). The number of days per week at which participants reported attention to energy balance behaviour was 2.74 ± 2.82. Notably, the number of days at which participants reported attention to the individual underlying dietary behaviours was higher at 4.55 ± 2.62 (food amounts) and 4.77 ± 2.36 (food…		Education	SES (low educational level versus medium and high) Not substantiated	SES (low educational level versus medium and high) Not substantiated	NA	NA	NA	NA
288	6613	Changes in Consumer Purchases in Stores Participating in an Obesity Prevention Initiative	['Woodward-Lopez, G.', 'Kao, J.', 'Kuo, E. S.', 'Rauzon, S.', 'Taylor, A. C.', 'Goette, C.', 'Collins, C.', 'Gonzalez, E. P.', 'Ronshausen, D. R.', 'Boyle, K.', 'Williamson, D.', 'Cheadle, A.']	American Journal of Preventive Medicine	2018	Original research	English		America	Quantitative	Pre- and post-intervention without control	Shoppers at nine small stores in three diverse, low-income communities in Northern California The survey response rates at baseline and follow-up were 38% and 55% in Zone 1, 67% and 75% in Zone 2, and 68% and 59% in Zone 3, respectively. The sample consisted primarily of adults and similar proportions of males and females (Table 1). Average household size varied from 3.2 to 4.5 people (across tim…	Zone 2: 2011 - 2014 155 151 Zone 3: 2012 - 2013 391 418			The Kaiser Permanente Community Health Initiative funds and supports policy and environmental change to promote Healthy Eating and Active Living (HEAL) interventions in under-resourced neighborhoods. In Northern California, Kaiser Permanente funded collaboratives in six low-income, diverse neighborhoods called “HEAL Zones” from 2011 to 2014.23 Efforts at three of the six zones included small stor…	decrease calorie consumption (sugar-sweetened beverages [SSBs], portion sizes, snacking) and increase fresh FV consumption		2 times: Changes in store environments and purchases of select foods and beverages.	Healthy eating	Changes in store environments and purchases of select foods and beverages		Yes, but not according to taxonomy (possible to code)	Environmental changes: product displays, healthier options, marketing and promotion, store layout, and facility improvements that were implemented to varying degrees at each site. 12.1 Restructuring the physical environment	1 (applied multiple times)	Yes	No	Store changes: Changes in Zone 2 were less extensive. Smaller changes in product placement were made to encourage healthy selections, with main emphasis on creating a healthy snack zone (Table 2). They used Harvest of the Month materials to promote FV and conducted food demos and dairy and meat promotions. Community outreach included mail marketing and local media coverage. Technical assistance f…	Although all of the stores promoted FV, very few of the stores made substantive changes in the availability of FV. The stores in Zone 2 already had an excellent selection of FV at baseline, so there was little room for improvement. Only one of the stores in Zone 3 improved the availability of FV. Therefore, it is not surprising that only Zone 1 (and one store in Zone 2) where improvements in FV a…	Income (community)	Not defined, not substantiated Low-income communities In Northern California, Kaiser Permanente funded collaboratives in six low-income, diverse neighborhoods called “HEAL Zones” from 2011 to 2014	NA	NA	NA	NA	NA
289	6706	Can Health Trainers Make a Difference With Difficult-to-Engage Clients? A Multisite Case Study	['Bailey, Di', 'Kerlin, Lianne']	Health Promotion Practice	2015	Original research	English		United Kingdom	Mixed-methods	An evaluation framework combining process and outcome measures Quanti: session logs, evaluation form, DCRS data Quali: Focus groups	Disadvantaged individuals (clients) from one prison, one probation service (three teams), and one mental health center. Demographic information was obtained from the Data Collection Reporting System (DCRS) in the probation services (n = 39) and mental health center (n = 72). There was a higher number of females (n = 32) than males (n = 7) in probation services, with 20 being between 36 and 55 yea…	Prison: Individual session logs (389 contact sessions in total), Evaluation form completed by 12 clients Probation teams: Evaluation form completed by 6 clients, DCRS data for 39 clients Mental health center: Evaluation form completed by 9 clients, Focus group with 3 clients and the HT			employ local health trainers (HTs) or health trainer champions (HTCs) to support disadvantaged individuals with aspects of their health-related behaviors. HT/HTCs provide healthrelated information and support to individuals with healthy eating, physical activity, and smoking cessation. They undertake community engagement and direct individuals to relevant health services. They differ in that HTs …	to support disadvantaged individuals with aspects of their health-related behaviors	NA	1 time: Cross-sectional	Healthy eating; Physical activity; Tobacco use	organizational context in which the HT/ HTCs were operating as this level of evaluation had been missing in most of the other studies (White et al., 2013). The evaluation framework also considered the effectiveness of the HT/HTC inputs, the reactions of their clients, and any outcomes relating to changes in their own and their clients’ behavior.		Yes (some), but not according to taxonomy	3.1 social support (unspecified) Unclear; information	1 (among other things)	Yes	No	It was found that HT/HTCs interventions were more effective in the prison and mental health center compared with the probation site largely as a result of contextual factors. Theme B: Client Issues and Goals. Across all sites, fitness, exercise, physical activity, and diet emerged as the main issues that clients wanted help with. In the prison, 155 of the 389 appointments were concerned with fitn…		SES (disadvantage)	disadvantaged individuals Not defined, not substantiated	NA	NA	NA	NA	NA
[truncated: 45 more rows]

## Sheet: Full-text screening
Article characteristics									Inclusion			Themes:	Availability				Language	Type			Design		Intervention							Participants
ID	ID ASReview	Title	Author(s)	Journal	Year	Type	Language	Study number	Decision inclusion	Reason for exclusion	Reason for exclusion specified	Example codes:	Duplicate (separate publications already in code sheet, from dissertation)	No paper available (congress abstract)	No paper available (trial register)	No paper available	Not published in English or Dutch	Clinical trial/protocol	Protocol for review (no final paper available)	Review (or meta-analysis)	Describes baseline characteristics of sample	Desribes a model applied to an intervention (predictive, hypothetical outcomes)	No intervention described in paper	Program (containing multiple interventions)	Substantial part of intervention delivered by e- or m-health	Intervention contains (partly) e- or m-health	Behavioral outcomes are not related to health behavior in criteria	Intervention targets (mainly) non-behavioral outcomes	Intervention targets non-adult populations (< 18 years)	Not adults specifically	Not exclusively low-SEP participants	Low-SEP not substantiated or described for sample (unclear operationalization)	SEP as control variable
[truncated: 511 more rows]
